# Supplementary material for: Consortia of anti-nematode fungi and bacteria in the rhizosphere of soybean plants attacked by root-knot nematodes
Source: R Soc Open Sci. 2019 Mar 27;6(3):181693. doi: 10.1098/rsos.181693 (PMC6458363; doi:10.1098/rsos.181693)
Supplement: Suppl.Data2_1_bcl2fastq.sh [file rsos181693supp11.zip › rsos181693supp11.sh]

# Current directory should be the output run folder of the MiSeq run.

configureBclToFastq.pl --fastq-cluster-count 0 --use-bases-mask Y270n,Y8,Y8,Y30n --input-dir ./Data/Intensities/BaseCalls --output-dir Sachi
cd ./Sachi
make -j32
