# Supplementary material for: Consortia of anti-nematode fungi and bacteria in the rhizosphere of soybean plants attacked by root-knot nematodes
Source: R Soc Open Sci. 2019 Mar 27;6(3):181693. doi: 10.1098/rsos.181693 (PMC6458363; doi:10.1098/rsos.181693)
Supplement: Suppl.Data2_Index2.txt [file rsos181693supp13.txt]

>R_001
GGCCATAT
>R_002
TTCGATGG
>R_003
GTGTCACA
>R_004
ACGTGATC
>R_005
AGAGCAGT
>R_006
CTCTAGAG
>R_007
AACCGGTT
>R_008
TGGTCAAC
>R_009
GTACGATC
>R_010
AGTGGTGA
>R_011
GTGTTCTC
>R_012
TGAGGACA
>R_013
CACTTCTG
>R_014
ATGGCCTA
>R_015
AGTCTGTG
>R_016
AACCTTCC
>R_017
ACCTGTTC
>R_018
CAGACTCA
>R_019
AGTGTCTG
>R_020
CTTGGTAG
>R_021
TATAGCGC
>R_022
GTAGAGGT
>R_023
CAGTCTCT
>R_024
ATCGGCAT
>R_025
GTCACAGT
>R_026
CTGACAGT
>R_027
CTCTACAC
>R_028
CAGTGACT
>R_029
CTGTGTCT
>R_030
TGGTACCA
>R_031
TCCTTGCA
>R_032
GCATCGAT
>R_033
ATATGGCC
>R_034
GTACGTTG
>R_035
AGGTGTTC
>R_036
TGTCACTC
>R_037
CTTGTCCA
>R_038
CAAGGAAC
>R_039
GTAGGATG
>R_040
TTCGCCAT
>R_041
TAGGCGTT
>R_042
TCAGCAGT
>R_043
TTCCATGC
>R_044
GATCACCA
>R_045
TGCTACCT
>R_046
CTACGAAC
>R_047
GTGTACTG
>R_048
TATTGCGG
>R_049
GGATCCAT
>R_050
GACTAGAG
>R_051
GGATTAGG
>R_052
TGACGAGA
>R_053
TCGTAGCA
>R_054
ACCTCTAC
>R_055
GACTACAC
>R_056
GCTTAAGC
>R_057
ATCCGCTT
>R_058
ACGATGCT
>R_059
CAGTTCTC
>R_060
CATGACGT
>R_061
TGGTGAAG
>R_062
AGACGTCT
>R_063
CGCGTATA
>R_064
TGCTTGGA
>R_065
TCCTTCCT
>R_066
TAGCGCAT
>R_067
GACAACTC
>R_068
CCAATTCC
>R_069
CAAGCTAC
>R_070
CGCGATTA
>R_071
AGACGACA
>R_072
TCTCAGAG
>R_073
GTGACTGT
>R_074
CAACTGCA
>R_075
TACGGCTA
>R_076
CACTTGTC
>R_077
AGTCCACA
>R_078
TCTGGAGT
>R_079
ACGAGAAC
>R_080
TTCCAAGG
>R_081
CTCACACT
>R_082
CTGATCTC
>R_083
GATCCTAG
>R_084
TCCTAGGA
>R_085
CGCCTTAT
>R_086
AACGATCC
>R_087
CTTGTGCT
>R_088
TAGGCCTA
>R_089
GTAGCTTG
>R_090
AACCATCG
>R_091
TGGACTAC
>R_092
GAAGACCA
>R_093
GTCTCACT
>R_094
TACGATCG
>R_095
CCATTAGG
>R_096
TCTGCTCA
>R_097
TCAGCACA
>R_098
CATGTGCA
>R_099
CACTCACT
>R_100
TGTCCTCA
>R_101
AGCTCTTC
>R_102
TGAGGTCT
>R_103
GACTGTGT
>R_104
TCTGTCTG
>R_105
AGACTGTC
>R_106
ATCGAACC
>R_107
TTATCGCC
>R_108
TGACCACA
>R_109
CACTGACA
>R_110
AACGCCAT
>R_111
CACTCAGA
>R_112
GACTGTCA
>R_113
CCAACGTA
>R_114
GTGAAGTG
>R_115
TTGCTTGC
>R_116
GATCTCCT
>R_117
CTGATCAG
>R_118
GAGAACAC
>R_119
CGAAGGAT
>R_120
TCCAGAAC
>R_121
CATCTGGA
>R_122
GTCTGTGA
>R_123
TACCGCAA
>R_124
GGATAAGC
>R_125
CTCTGTCA
>R_126
TCACACTC
>R_127
GTTCGTAG
>R_128
AGCAGTAG
>R_129
GTGTAGTC
>R_130
GTGAGACA
>R_131
TTCCTTCC
>R_Nega_1
AAGCGCAA
>R_Nega_2
ATCGAAGG
>R_Nega_3
TCACACAG
>R_Nega_4
ACTGGTGT
>R_Nega_5
CACAGAGA
>S_001
GTGAGTGA
>S_002
ATCGCGTA
>S_003
GAACCTAC
>S_004
GACAAGAC
>S_005
GAAGGTTG
>S_006
GCATAAGG
>S_007
CCTATAGG
>S_008
TCTCGTCA
>S_009
TCTGGTCT
>S_010
CAAGCATC
>S_011
CCATCCAT
>S_012
ATCCTACC
>S_013
AGGAGTTG
>S_014
CTGTTCAC
>S_015
CTTGCATC
>S_016
AACGGCAA
>S_017
AATTGGCC
>S_018
AACCTTGG
>S_019
TGTCTGAG
>S_020
GCTTCGAA
>S_021
GGTTGGTT
>S_022
ACCATCCT
>S_023
AGCACAAG
>S_024
GAAGTCGA
>S_025
TTCGAAGC
>S_026
ATGCATGC
>S_027
AAGCAACG
>S_028
TGTCGTCT
>S_029
TGAGAGAC
>S_030
CGGCTAAT
>S_031
AGAGTCTC
>S_032
CGAATTGC
>S_033
AGTCACAC
>S_034
GATCCAAC
>S_035
ACCTGTAG
>S_036
AACCAACC
>S_037
CACACACA
>S_038
TAGGAACG
>S_039
TGGAGTTC
>S_040
TCAGAGAG
>S_041
AGTCACTG
>S_042
GATGTCCA
>S_043
CTGTGAGT
>S_044
AACGCGAA
>S_045
CAGAGTGA
>S_046
GCTAGGAA
>S_047
CACAAGAG
>S_048
TCCTGTTG
>S_049
TGCTCTTG
>S_050
AGAGGTCA
>S_051
CTGAACAC
>S_052
CCTTCCAA
>S_053
GCTAGCTA
>S_054
TTGCAAGC
>S_055
CAAGAGGT
>S_056
GATCACGT
>S_057
GCTACGTA
>S_058
ATCCATGG
>S_059
ACGTTCCT
>S_060
GCCGTAAT
>S_061
TCTGAGAC
>S_062
CATGCAAC
>S_063
AGCTTGGT
>S_064
GATCGTTG
>S_065
AAGGTAGC
>S_066
GTAGTGCT
>S_067
CTTCGTTG
>S_068
ATGCTACG
>S_069
TCAGGTCA
>S_070
GTCAACAC
>S_071
GTTCCTAC
>S_072
GGATATGG
>S_073
ACCTACCT
>S_074
CACTGAGT
>S_075
TCGAGTAC
>S_076
TCACGAGT
>S_077
AACGAACG
>S_078
AATACGCC
>S_079
TTGCGCTT
>S_080
ACTCAGTG
>S_081
AAGCGGTA
>S_082
CCGCTTAT
>S_083
CTTGGATG
>S_084
AGCTGAAG
>S_085
TCACGACA
>S_086
GAAGTCCT
>S_087
GCTTATCC
>S_088
CCTTATCG
>S_089
TGCACAAC
>S_090
TTCGCGAA
>S_091
AGCTGATC
>S_092
AGGAGAAG
>S_093
GCATATCG
>S_094
ATTACGGC
>S_095
CAACGATC
>S_096
GGTTCCAA
>S_097
CCTAGCTT
>S_098
GCAAGGTA
>S_099
CTCATCAC
>S_100
GTTGGTTG
>S_101
ATCGGCTA
>S_102
CCTTCGTA
>S_103
TCGATCCT
>S_104
CAGTTGTG
>S_105
GGTACGAA
>S_106
AGGTCTTG
>S_107
GACTCACA
>S_108
ACCTTGCT
>S_109
GTTCAGCA
>S_110
ACTGCTCT
>S_111
CTCTTGAC
>S_112
TAGCAAGG
>S_113
TAGGCCAT
>S_114
GTCTTCTG
>S_115
CCTTATGC
>S_116
CTCTGTGT
>S_117
ACTGTGAC
>S_118
GACATGAG
>S_119
ACAGCTGT
>S_120
TGCTTCGT
>S_121
CAACCTAG
>S_122
GCAAGCTT
>S_123
ATAACGCC
>S_124
TTGGAACC
>S_125
CCATTACC
>S_126
AGGAAGCT
>S_127
TTGCTACC
>S_128
GGAATTGG
>S_129
AGCTTCCT
>S_130
CTAGTGCA
>S_131
GCATGCAT
>S_Nega_1
TGTGTGAC
>S_Nega_2
GACAGACA
>S_Nega_3
AGAGAGTC
>S_Nega_4
TATACGCG
>S_Nega_5
TCTCTCAG
