# Supplementary material for: Consortia of anti-nematode fungi and bacteria in the rhizosphere of soybean plants attacked by root-knot nematodes
Source: R Soc Open Sci. 2019 Mar 27;6(3):181693. doi: 10.1098/rsos.181693 (PMC6458363; doi:10.1098/rsos.181693)
Supplement: Suppl.Data2_Index1.txt [file rsos181693supp15.txt]

>R_001
GTGAAGAC
>R_002
CCATCCAT
>R_003
CCTTGCTA
>R_004
CTCAACAG
>R_005
AGCAGTAG
>R_006
GCTATACG
>R_007
GACATGTC
>R_008
GATCTGCA
>R_009
GTTCAGGT
>R_010
GATCACCA
>R_011
CCATGGAT
>R_012
TTAACGCG
>R_013
CCTACCTA
>R_014
GACTGTCA
>R_015
CTTCTCCT
>R_016
TCTGAGAC
>R_017
TCCTCATG
>R_018
CACTGACA
>R_019
TTCGAACG
>R_020
AGCTTCGA
>R_021
GAAGTCCT
>R_022
ACTGACTG
>R_023
CAACCATG
>R_024
GCTTAAGC
>R_025
CTACAGGT
>R_026
CGGCATAT
>R_027
TGGTTGCA
>R_028
CCGGTAAT
>R_029
TGGACATC
>R_030
CGATCGTA
>R_031
AGTCAGAG
>R_032
TCCAACCT
>R_033
AGTCTCTC
>R_034
CTTCGATC
>R_035
TATAGCCG
>R_036
TAGGCGAA
>R_037
TTAAGCGC
>R_038
AAGCTTCG
>R_039
GATGGTAG
>R_040
GGCGTATT
>R_041
TAGGTAGG
>R_042
TTAACCGG
>R_043
TTGCGGTA
>R_044
GACTGTGT
>R_045
CTAGTCCT
>R_046
ACAGTGAG
>R_047
TGTCACTC
>R_048
ACCTCATC
>R_049
GTGAAGAC
>R_050
CCATCCAT
>R_051
CCTTGCTA
>R_052
CTCAACAG
>R_053
AGCAGTAG
>R_054
GCTATACG
>R_055
GACATGTC
>R_056
GATCTGCA
>R_057
GTTCAGGT
>R_058
GATCACCA
>R_059
CCATGGAT
>R_060
TTAACGCG
>R_061
CCTACCTA
>R_062
GACTGTCA
>R_063
CTTCTCCT
>R_064
TCTGAGAC
>R_065
TCCTCATG
>R_066
CACTGACA
>R_067
TTCGAACG
>R_068
AGCTTCGA
>R_069
GAAGTCCT
>R_070
ACTGACTG
>R_071
CAACCATG
>R_072
GCTTAAGC
>R_073
CTACAGGT
>R_074
CGGCATAT
>R_075
TGGTTGCA
>R_076
CCGGTAAT
>R_077
TGGACATC
>R_078
CGATCGTA
>R_079
AGTCAGAG
>R_080
TCCAACCT
>R_081
AGTCTCTC
>R_082
CTTCGATC
>R_083
TATAGCCG
>R_084
TAGGCGAA
>R_085
TTAAGCGC
>R_086
AAGCTTCG
>R_087
GATGGTAG
>R_088
GGCGTATT
>R_089
TAGGTAGG
>R_090
TTAACCGG
>R_091
TTGCGGTA
>R_092
GACTGTGT
>R_093
CTAGTCCT
>R_094
ACAGTGAG
>R_095
TGTCACTC
>R_096
ACCTCATC
>R_097
GTGTCTCT
>R_098
AGCAAGGT
>R_099
GGTAGCAA
>R_100
AGGTGATG
>R_101
CTGTACTC
>R_102
GCATGGAA
>R_103
CGTTCGTT
>R_104
GTTGGTAC
>R_105
TAGGAACG
>R_106
GTCACACA
>R_107
GTCTACTC
>R_108
CTAGGTTG
>R_109
CGAACGAA
>R_110
CTTGCTTG
>R_111
GGAACGAT
>R_112
GACAGAGT
>R_113
ATCCTAGG
>R_114
CTCTCACA
>R_115
CTACCAAG
>R_116
GTACTGGT
>R_117
TGCACATG
>R_118
CACAGTCA
>R_119
CTAGGTAC
>R_120
GGTTGGTT
>R_121
ATAAGCGG
>R_122
GTTGCTTC
>R_123
AGGTACGA
>R_124
TCTCTCTC
>R_125
TGTCGACA
>R_126
TGCTGTAG
>R_127
AGAGACAC
>R_128
GCATCCTT
>R_129
AGGTCTAC
>R_130
CAGTGAGA
>R_131
GCAACGTT
>R_Nega_1
TGGTTCCT
>R_Nega_2
ATGCAACC
>R_Nega_3
CTAGCAAC
>R_Nega_4
GACATCTG
>R_Nega_5
CAACTCCT
>S_001
AACCGGAA
>S_002
CCATGCAA
>S_003
GAACCAAG
>S_004
AGTGTGTC
>S_005
TGGAGAAC
>S_006
TAGGATGG
>S_007
TTCCGGAA
>S_008
ATTAGGCC
>S_009
CGTTGGTA
>S_010
TTCCTACG
>S_011
TCAGTGTG
>S_012
TCACCTCA
>S_013
GAGTTCAC
>S_014
TCGAGTAC
>S_015
TCCACAAG
>S_016
CAAGGTAG
>S_017
AGCTTGGT
>S_018
CGTTCCTA
>S_019
TCCTTGCA
>S_020
GCATATGC
>S_021
AGCAGAAC
>S_022
GTGATCTG
>S_023
TTCCGCTA
>S_024
AATTGCCG
>S_025
ACTCTCAC
>S_026
CCTAGCAA
>S_027
CATCTGCT
>S_028
TACCGGAT
>S_029
TACCTTGC
>S_030
TCCTACGT
>S_031
TCACAGAC
>S_032
TGGAGATG
>S_033
GAACGTTC
>S_034
TGGAAGGT
>S_035
ATCCTTCG
>S_036
CAAGAGGT
>S_037
GAGATCAG
>S_038
GCATGCTA
>S_039
ACCTCTAC
>S_040
ATGGCGTT
>S_041
TCGTAGGT
>S_042
TAGCTACG
>S_043
GTACGAAG
>S_044
AACCATCG
>S_045
ACAGCAGA
>S_046
TACCGCTT
>S_047
GAGTAGAC
>S_048
ATGCGGAA
>S_049
AACCGGAA
>S_050
CCATGCAA
>S_051
GAACCAAG
>S_052
AGTGTGTC
>S_053
TGGAGAAC
>S_054
TAGGATGG
>S_055
TTCCGGAA
>S_056
ATTAGGCC
>S_057
CGTTGGTA
>S_058
TTCCTACG
>S_059
TCAGTGTG
>S_060
TCACCTCA
>S_061
GAGTTCAC
>S_062
TCGAGTAC
>S_063
TCCACAAG
>S_064
CAAGGTAG
>S_065
AGCTTGGT
>S_066
CGTTCCTA
>S_067
TCCTTGCA
>S_068
GCATATGC
>S_069
AGCAGAAC
>S_070
GTGATCTG
>S_071
TTCCGCTA
>S_072
AATTGCCG
>S_073
ACTCTCAC
>S_074
CCTAGCAA
>S_075
CATCTGCT
>S_076
TACCGGAT
>S_077
TACCTTGC
>S_078
TCCTACGT
>S_079
TCACAGAC
>S_080
TGGAGATG
>S_081
GAACGTTC
>S_082
TGGAAGGT
>S_083
ATCCTTCG
>S_084
CAAGAGGT
>S_085
GAGATCAG
>S_086
GCATGCTA
>S_087
ACCTCTAC
>S_088
ATGGCGTT
>S_089
TCGTAGGT
>S_090
TAGCTACG
>S_091
GTACGAAG
>S_092
AACCATCG
>S_093
ACAGCAGA
>S_094
TACCGCTT
>S_095
GAGTAGAC
>S_096
ATGCGGAA
>S_097
TAGCAACC
>S_098
AGACACAG
>S_099
TATTGGCG
>S_100
AGTGGAGT
>S_101
GTGAGACA
>S_102
TGTCCACT
>S_103
ATCCTTGC
>S_104
GTAGAGGT
>S_105
CTTGCTAC
>S_106
CAGAGAGT
>S_107
AGTGACAG
>S_108
AACCATGC
>S_109
CTAGCTTC
>S_110
CATCCAAG
>S_111
ATGCAAGG
>S_112
TAGCCGAT
>S_113
TTCCTAGC
>S_114
TAATCGGC
>S_115
GTCAGACT
>S_116
TTGCTTCG
>S_117
GTCTTCTG
>S_118
CGAAGGTA
>S_119
GAGTCTCA
>S_120
AGGTAGGT
>S_121
GGATCCAT
>S_122
CCTATACC
>S_123
CTGTTGTC
>S_124
TACGATCG
>S_125
TGTGGAGA
>S_126
ACTGAGAG
>S_127
GAACCTAC
>S_128
ACTGGACT
>S_129
GCATTACG
>S_130
ACAGTGTC
>S_131
TGTCAGAC
>S_Nega_1
TCACCACT
>S_Nega_2
TCTGCTCA
>S_Nega_3
TAGCGGAA
>S_Nega_4
TGGATGGA
>S_Nega_5
GGTTGCAT
