# Supplementary material for: Consortia of anti-nematode fungi and bacteria in the rhizosphere of soybean plants attacked by root-knot nematodes
Source: R Soc Open Sci. 2019 Mar 27;6(3):181693. doi: 10.1098/rsos.181693 (PMC6458363; doi:10.1098/rsos.181693)
Supplement: Suppl.Data5_2DP.FDR.P.R [file rsos181693supp17.r]

par(oma = c(0, 0, 0, 0))
par(mfrow = c(2,2))

P <- as.matrix(read.table("16S.Root.P.value.txt", row.name=1, header=T))
Z <- as.matrix(read.table("16S.Root.z.score.txt", row.names = 1, header=T))
Pvec <- as.vector(P)
Zvec <- as.vector(Z)
fdr <- Pvec
fdr[which(Zvec < 0)] <- 1-fdr[which(Zvec < 0)]
fdr <- p.adjust(fdr, method="fdr")
plot(Zvec, fdr, xlab="Two-dimensional preference (2DP)", ylab="P value (FDR)", main="16S Root")
abline(h=0.05, lty=3)
abline(v=3, lty=2)
abline(v=-3, lty=2)


P <- as.matrix(read.table("16S.Soil.P.value.txt", row.name=1, header=T))
Z <- as.matrix(read.table("16S.Soil.z.score.txt", row.names = 1, header=T))
Pvec <- as.vector(P)
Zvec <- as.vector(Z)
fdr <- Pvec
fdr[which(Zvec < 0)] <- 1-fdr[which(Zvec < 0)]
fdr <- p.adjust(fdr, method="fdr")
plot(Zvec, fdr, xlab="Two-dimensional preference (2DP)", ylab="P value (FDR)", main="16S Soil")
abline(h=0.05, lty=3)
abline(v=3, lty=2)
abline(v=-3, lty=2)


P <- as.matrix(read.table("ITS.Root.P.value.txt", row.name=1, header=T))
Z <- as.matrix(read.table("ITS.Root.z.score.txt", row.names = 1, header=T))
Pvec <- as.vector(P)
Zvec <- as.vector(Z)
fdr <- Pvec
fdr[which(Zvec < 0)] <- 1-fdr[which(Zvec < 0)]
fdr <- p.adjust(fdr, method="fdr")
plot(Zvec, fdr, xlab="Two-dimensional preference (2DP)", ylab="P value (FDR)", main="ITS Root")
abline(h=0.05, lty=3)
abline(v=3, lty=2)
abline(v=-3, lty=2)


P <- as.matrix(read.table("ITS.Soil.P.value.txt", row.name=1, header=T))
Z <- as.matrix(read.table("ITS.Soil.z.score.txt", row.names = 1, header=T))
Pvec <- as.vector(P)
Zvec <- as.vector(Z)
fdr <- Pvec
fdr[which(Zvec < 0)] <- 1-fdr[which(Zvec < 0)]
fdr <- p.adjust(fdr, method="fdr")
plot(Zvec, fdr, xlab="Two-dimensional preference (2DP)", ylab="P value (FDR)", main="ITS Soil")
abline(h=0.05, lty=3)
abline(v=3, lty=2)
abline(v=-3, lty=2)
