# Supplementary material for: Consortia of anti-nematode fungi and bacteria in the rhizosphere of soybean plants attacked by root-knot nematodes
Source: R Soc Open Sci. 2019 Mar 27;6(3):181693. doi: 10.1098/rsos.181693 (PMC6458363; doi:10.1098/rsos.181693)
Supplement: Suppl.Data3_Samples.txt [file rsos181693supp19.txt]

No.	Sampling.Set	Dry.Mass	State.3cls	State.2cls
1	set1	46.66	Yellow	Abnormal
2	set1	30.4	Green	Normal
3	set1	123.06	Green	Normal
4	set1	118.78	Green	Normal
5	set1	48.66	Green	Normal
6	set1	37.78	Green	Normal
7	set1	89.33	Green	Normal
8	set1	114.73	Green	Normal
9	set1	132.47	Green	Normal
10	set1	36.38	NoLeaf	Abnormal
11	set1	83.78	Yellow	Abnormal
12	set1	40.21	NoLeaf	Abnormal
13	set1	87.2	Green	Normal
14	set1	60.59	NoLeaf	Abnormal
15	set1	36.89	NoLeaf	Abnormal
16	set1	69.28	NoLeaf	Abnormal
17	set1	17.04	NoLeaf	Abnormal
18	set1	115.33	Yellow	Abnormal
19	set1	62.61	Yellow	Abnormal
20	set1	27.02	NoLeaf	Abnormal
21	set1	51.02	Yellow	Abnormal
22	set1	104.26	Yellow	Abnormal
23	set1	106.03	Yellow	Abnormal
24	set1	65.24	Yellow	Abnormal
25	set1	13.21	NoLeaf	Abnormal
26	set1	12.7	NoLeaf	Abnormal
27	set1	55.56	Green	Normal
28	set1	126.57	Green	Normal
29	set1	110.19	Green	Normal
30	set1	125.82	Green	Normal
31	set1	103.33	Green	Normal
32	set1	107.46	Green	Normal
33	set1	45.29	Yellow	Abnormal
34	set1	80.54	Green	Normal
35	set1	97.77	Green	Normal
36	set1	120.25	Green	Normal
37	set1	140.25	Green	Normal
38	set1	108.56	Green	Normal
39	set1	129.79	Green	Normal
40	set1	89.18	Green	Normal
41	set1	108.63	Green	Normal
42	set1	84.37	Green	Normal
43	set1	130.44	Green	Normal
44	set1	81.51	Green	Normal
45	set1	125.96	Green	Normal
46	set1	115.32	Green	Normal
47	set1	98.07	Green	Normal
48	set1	49.48	Green	Normal
49	set1	64.79	Yellow	Abnormal
50	set1	25.23	Yellow	Abnormal
51	set1	78.94	Green	Normal
52	set1	142.56	Green	Normal
53	set1	139.59	Green	Normal
54	set1	81.77	Green	Normal
55	set1	44.84	Green	Normal
56	set1	58.83	Green	Normal
57	set1	129.27	Green	Normal
58	set1	112.76	Green	Normal
59	set1	131.82	Green	Normal
60	set1	112.1	Green	Normal
61	set1	99.3	Green	Normal
62	set1	109.81	Green	Normal
63	set1	91.18	Green	Normal
64	set1	89.72	Green	Normal
65	set1	111.68	Green	Normal
66	set1	124.85	Green	Normal
67	set1	21.36	Green	Normal
68	set1	138.97	Green	Normal
69	set1	31.76	Yellow	Abnormal
70	set2	89.72	Yellow	Abnormal
71	set2	47.84	Yellow	Abnormal
72	set2	77.89	Yellow	Abnormal
73	set2	64.91	Yellow	Abnormal
74	set2	54.66	NoLeaf	Abnormal
75	set2	109.83	NoLeaf	Abnormal
76	set2	34.55	Yellow	Abnormal
77	set2	24.71	NoLeaf	Abnormal
78	set2	94.6	Yellow	Abnormal
79	set2	75.19	Green	Normal
80	set2	19.38	NoLeaf	Abnormal
81	set2	45.76	NoLeaf	Abnormal
82	set2	71.97	Yellow	Abnormal
83	set2	72.02	Green	Normal
84	set2	60.54	Green	Normal
85	set2	94.13	Green	Normal
86	set2	86.09	Green	Normal
87	set2	77.7	Green	Normal
88	set2	74.72	Green	Normal
89	set2	134.07	Green	Normal
90	set2	66.46	Green	Normal
91	set2	108.58	Green	Normal
92	set2	101.84	Green	Normal
93	set2	108.61	Green	Normal
94	set2	127.55	Green	Normal
95	set2	163.88	Green	Normal
96	set2	81.63	Green	Normal
97	set2	99.77	Green	Normal
98	set2	122.3	NoLeaf	Abnormal
99	set2	98.64	Green	Normal
100	set2	103.65	Green	Normal
101	set2	113.66	Green	Normal
102	set2	78.36	Green	Normal
103	set2	63.38	Green	Normal
104	set2	57.61	Green	Normal
105	set2	134.43	Green	Normal
106	set2	125.98	Green	Normal
107	set2	37.17	Green	Normal
108	set2	61.36	Green	Normal
109	set2	91.08	Green	Normal
110	set2	47.54	Green	Normal
111	set2	87.09	Green	Normal
112	set2	73.82	Green	Normal
113	set2	87.87	Green	Normal
114	set2	78.57	Green	Normal
115	set2	100.42	Green	Normal
116	set2	61.72	Green	Normal
117	set2	96.17	Green	Normal
118	set2	78.16	Green	Normal
119	set2	83.14	Green	Normal
120	set2	42.14	Green	Normal
121	set2	127.67	Green	Normal
122	set2	62.6	Green	Normal
123	set2	87.91	Green	Normal
124	set2	91.67	Green	Normal
125	set2	201.23	Green	Normal
126	set2	115.81	Green	Normal
127	set2	127.29	Green	Normal
128	set2	59.57	Green	Normal
129	set2	75.02	Green	Normal
130	set2	65.71	Green	Normal
131	set2	111.25	Green	Normal
