# Supplementary material for: Consortia of anti-nematode fungi and bacteria in the rhizosphere of soybean plants attacked by root-knot nematodes
Source: R Soc Open Sci. 2019 Mar 27;6(3):181693. doi: 10.1098/rsos.181693 (PMC6458363; doi:10.1098/rsos.181693)
Supplement: Suppl.Data4_16S.Soil_1.txt [file rsos181693supp24.txt]

sample.filt	No.	Dry.Mass	State.3cls	State.2cls	X1101.11315.19599__S_052	X1101.13924.24851__S_075	X1104.4924.18901__S_087	X1101.8946.5922__S_052	X1102.13368.23578__S_008	X1101.16631.19028__S_126	X2102.14840.15628__S_031	X1101.11021.4511__S_071	X1101.21124.5507__S_006	X1101.25569.9972__S_086	X1101.9485.12425__S_006	X1102.25085.12865__S_129	X1102.8973.16308__S_096	X1101.15349.9336__S_122	X1103.25139.5959__S_011	X2103.16582.20845__S_096	X1102.22118.13986__S_085	X1104.14893.17963__S_062	X1101.17520.21923__S_090	X1101.24221.18760__R_024	X1102.13944.24779__S_054	X1102.17748.27390__S_012	X1102.24284.19941__S_007	X1102.8636.9567__S_072	X1101.14617.2934__S_014	X1102.11132.10985__S_080	X1103.16551.9794__S_024	X2103.5244.15696__S_041	X1101.11970.8523__S_025	X1101.15948.10819__S_021	X1101.4519.15712__R_080	X1102.15683.20970__R_049	X1101.10988.25007__R_127	X1101.25616.17486__S_085	X1103.16031.10255__S_053	X1101.5957.11719__R_075	X1101.14587.24515__S_014	X1102.15212.5594__S_030	X1102.10959.22758__S_092	X1101.10107.19489__S_005	X1103.19076.6470__S_066	X1103.5853.14363__S_025	X1102.21314.4672__R_063	X1101.26583.10247__S_024	X1102.7837.10054__S_041
S_001	1	46.66	Yellow	Abnormal	0	0	174	46	2	0	23	0	0	0	3	0	0	0	0	23	5	0	8	0	3	11	3	0	0	0	15	0	0	0	7	0	0	0	0	2	0	0	16	0	0	0	0	4	0
S_002	2	30.4	Green	Normal	0	0	156	23	0	0	0	0	0	0	4	0	0	0	0	17	4	0	1	0	0	14	0	0	0	1	17	0	0	1	7	0	0	0	0	0	0	0	38	0	0	0	2	0	0
S_003	3	123.06	Green	Normal	0	0	139	17	0	0	5	0	0	0	2	0	0	0	0	20	11	0	6	0	3	7	2	0	0	0	25	0	0	0	8	0	0	0	0	0	0	0	34	0	0	0	5	0	0
S_005	5	48.66	Green	Normal	0	0	20	0	0	0	0	4	0	0	0	1	0	0	0	8	5	0	2	0	0	14	1	1	0	0	29	0	0	0	15	0	0	0	7	0	0	0	0	0	0	0	4	2	0
S_006	6	37.78	Green	Normal	0	0	0	0	0	0	0	1	3	0	4	1	0	0	0	22	3	0	8	0	0	5	2	0	0	0	25	0	0	0	7	0	0	0	0	0	0	0	5	0	0	0	3	5	0
S_007	7	89.33	Green	Normal	0	0	154	48	3	0	19	0	0	0	0	0	0	1	3	13	5	0	1	0	0	8	4	0	0	0	14	0	0	0	3	0	0	0	0	3	0	0	18	0	0	0	2	2	0
S_008	8	114.73	Green	Normal	0	0	160	48	2	0	21	0	0	0	0	0	0	0	3	15	8	0	4	0	0	10	2	0	0	0	22	0	0	0	7	0	0	0	0	3	0	3	20	0	0	0	1	0	0
S_009	9	132.47	Green	Normal	0	0	140	37	0	0	9	0	0	0	2	1	1	0	0	29	9	0	4	0	0	12	4	0	0	0	15	0	0	0	8	0	0	0	0	2	0	0	18	0	0	0	1	3	0
S_010	10	36.38	NoLeaf	Abnormal	0	0	214	51	0	3	5	0	0	0	2	0	2	0	0	19	6	0	4	0	0	7	1	2	0	0	31	0	0	0	6	0	0	0	0	0	0	0	49	0	0	0	6	0	3
S_011	11	83.78	Yellow	Abnormal	0	0	194	36	0	0	10	0	0	0	0	0	0	0	0	9	5	0	7	0	0	12	2	2	0	0	20	0	0	0	6	1	0	0	0	3	0	0	17	0	0	0	2	3	0
S_012	12	40.21	NoLeaf	Abnormal	0	0	13	0	0	0	0	0	0	0	0	0	2	0	0	13	5	0	1	0	0	18	7	5	0	0	39	0	0	0	6	0	0	0	0	0	0	0	0	0	0	0	7	4	0
S_013	13	87.2	Green	Normal	0	0	123	36	0	0	6	0	0	0	2	0	0	1	0	21	1	0	2	0	0	9	1	2	0	0	20	0	0	0	7	3	0	0	0	1	0	0	9	0	0	0	0	3	0
S_014	14	60.59	NoLeaf	Abnormal	0	0	171	39	0	0	15	0	0	0	0	0	0	0	3	11	5	0	4	0	1	7	3	2	2	0	20	0	0	0	14	0	0	0	0	1	0	5	16	0	0	0	3	0	0
S_015	15	36.89	NoLeaf	Abnormal	0	0	39	0	0	0	0	0	0	0	0	0	0	0	0	16	6	0	1	1	0	11	1	1	0	0	43	0	0	0	12	0	4	0	0	0	0	2	11	0	0	0	6	3	0
S_016	16	69.28	NoLeaf	Abnormal	0	0	6	0	0	0	0	0	0	0	0	0	3	0	0	6	6	0	8	0	0	7	4	6	0	0	45	0	0	0	12	5	0	3	3	0	0	0	5	0	0	0	6	3	0
S_017	17	17.04	NoLeaf	Abnormal	0	0	9	0	0	0	0	0	0	0	2	0	0	0	0	27	3	0	5	0	0	6	3	4	0	0	45	0	0	0	11	4	0	2	0	0	0	0	4	0	0	0	4	2	1
S_018	18	115.33	Yellow	Abnormal	0	0	193	60	1	0	11	0	0	0	0	0	0	0	1	6	8	0	4	0	0	11	5	0	0	0	23	0	0	0	9	0	0	0	0	3	0	0	60	0	0	0	7	0	0
S_020	20	27.02	NoLeaf	Abnormal	0	0	17	0	0	0	0	0	0	0	0	0	0	0	0	27	2	0	4	0	0	18	0	2	0	0	46	0	0	3	8	2	0	1	0	0	0	0	0	0	0	0	6	3	0
S_021	21	51.02	Yellow	Abnormal	0	0	2	0	0	0	0	1	0	0	0	0	0	0	0	22	11	0	0	2	0	6	3	0	0	0	34	0	0	2	8	1	0	0	0	0	0	0	6	0	0	0	5	0	3
S_022	22	104.26	Yellow	Abnormal	0	0	135	47	0	0	11	0	0	0	0	0	0	5	0	5	5	0	3	1	0	10	0	0	0	0	39	0	0	0	10	0	0	0	0	0	0	0	44	0	0	0	4	0	0
S_023	23	106.03	Yellow	Abnormal	0	0	150	66	2	0	15	1	0	0	0	0	0	0	2	13	1	0	7	0	1	8	0	0	1	0	55	0	0	0	7	0	0	0	0	0	0	0	31	0	0	0	3	1	0
S_024	24	65.24	Yellow	Abnormal	0	0	79	6	0	0	0	0	0	0	0	0	0	0	0	21	1	0	3	0	0	8	0	4	0	0	53	0	0	0	9	0	0	0	0	0	0	0	7	0	0	0	4	3	0
S_025	25	13.21	NoLeaf	Abnormal	0	0	55	11	0	0	5	0	0	0	0	0	0	4	0	10	6	0	7	1	0	9	2	1	0	0	60	0	0	0	13	0	0	0	0	2	0	0	13	0	0	3	0	3	0
S_026	26	12.7	NoLeaf	Abnormal	0	0	56	7	0	0	0	0	0	0	0	0	0	0	0	11	3	0	2	1	0	6	0	0	0	0	57	0	0	0	11	0	0	0	0	0	0	0	13	0	0	0	4	2	0
S_027	27	55.56	Green	Normal	0	0	110	15	0	0	8	0	0	0	0	0	0	0	0	15	2	0	2	0	0	9	2	0	0	0	36	0	0	0	6	0	0	0	0	0	0	0	19	0	0	0	4	4	0
S_028	28	126.57	Green	Normal	0	0	44	28	0	0	16	0	0	0	0	0	2	8	0	22	3	0	2	0	0	7	0	0	0	0	43	0	0	0	7	3	0	0	0	0	0	0	12	0	0	0	2	0	0
S_029	29	110.19	Green	Normal	0	0	93	16	0	0	4	0	0	0	0	0	0	1	0	26	4	0	2	0	0	9	0	4	0	0	54	0	0	0	9	0	0	0	0	0	0	0	39	0	0	0	2	0	0
S_030	30	125.82	Green	Normal	0	0	122	73	2	0	34	0	0	0	0	0	0	0	2	6	5	0	0	0	0	11	1	0	0	0	27	0	0	0	10	0	2	0	0	0	3	2	35	0	0	0	0	0	0
S_031	31	103.33	Green	Normal	0	0	162	70	1	2	40	0	0	0	0	0	0	4	5	8	7	0	6	0	0	6	3	0	0	0	44	0	0	0	6	0	0	0	0	0	0	2	21	0	0	0	2	0	0
S_032	32	107.46	Green	Normal	0	0	157	25	0	0	0	0	0	0	0	0	0	0	0	31	3	0	4	1	0	5	0	1	0	0	42	0	0	0	10	4	0	0	0	0	0	0	37	0	0	0	1	0	0
S_033	33	45.29	Yellow	Abnormal	0	0	173	47	0	0	5	0	0	0	0	0	0	0	0	13	3	0	2	0	0	6	0	0	0	0	52	0	0	0	14	0	2	3	2	1	0	0	29	0	0	0	3	1	0
S_034	34	80.54	Green	Normal	0	0	210	43	0	0	6	0	0	0	0	0	0	4	0	16	5	0	1	0	0	3	0	2	0	0	34	0	0	0	7	0	0	0	0	0	0	0	41	0	0	0	0	4	0
S_035	35	97.77	Green	Normal	0	0	175	52	0	0	0	0	0	0	0	0	0	2	0	12	2	0	2	0	0	2	0	0	0	0	40	0	0	0	10	0	0	0	0	3	0	0	24	0	0	0	0	0	0
S_036	36	120.25	Green	Normal	0	0	159	39	0	0	4	0	0	0	0	0	0	0	3	18	6	0	2	2	0	3	0	4	0	0	47	0	0	0	23	0	4	0	0	0	0	0	42	0	0	0	0	0	0
S_037	37	140.25	Green	Normal	0	0	194	74	2	0	2	0	0	0	0	0	0	0	3	11	6	0	6	0	0	4	0	0	0	0	54	0	0	0	8	0	0	0	0	0	0	0	50	0	0	0	3	0	0
S_038	38	108.56	Green	Normal	0	0	119	34	0	0	0	0	0	0	0	0	1	0	0	26	2	0	4	0	0	2	0	0	0	0	40	0	0	0	9	0	0	0	0	0	0	0	23	0	0	0	2	0	0
S_039	39	129.79	Green	Normal	0	0	142	32	0	4	13	0	0	0	0	0	0	0	0	10	8	0	4	0	0	6	0	1	0	0	44	0	0	0	8	0	0	0	0	2	0	0	11	0	0	0	2	1	0
S_040	40	89.18	Green	Normal	0	0	193	47	0	0	2	0	0	0	0	0	0	0	2	25	5	0	3	0	0	5	0	0	0	0	47	0	0	0	4	0	0	0	0	3	0	0	39	0	0	0	0	2	0
S_041	41	108.63	Green	Normal	0	0	199	33	0	0	6	0	0	0	0	0	0	0	0	12	8	0	7	0	0	11	0	0	0	0	52	1	0	0	4	0	0	0	0	0	0	0	29	0	0	0	0	0	0
S_042	42	84.37	Green	Normal	0	0	188	19	0	0	0	0	0	0	0	0	0	0	0	21	4	0	5	0	0	1	0	0	0	0	25	0	0	0	6	0	0	0	0	0	0	0	40	0	0	0	0	1	0
S_043	43	130.44	Green	Normal	0	0	148	41	4	0	8	0	0	0	0	0	0	3	0	10	4	0	4	0	0	9	0	1	0	0	44	0	0	0	10	0	0	0	0	0	0	0	26	0	0	0	4	0	0
S_044	44	81.51	Green	Normal	0	0	195	25	0	0	1	0	0	0	0	0	0	0	0	10	8	0	1	1	2	13	0	0	0	0	31	0	0	0	11	0	0	0	0	0	0	0	24	0	0	0	2	6	0
S_045	45	125.96	Green	Normal	0	0	126	30	0	0	4	0	0	0	0	0	0	1	0	14	1	0	5	0	0	13	0	2	0	0	38	0	0	0	10	0	0	0	0	0	0	0	20	0	0	0	1	2	0
S_046	46	115.32	Green	Normal	0	0	135	58	2	0	9	0	0	0	0	0	0	0	0	3	4	0	3	0	0	6	0	0	0	0	53	0	0	0	12	0	0	0	0	0	0	0	36	0	0	0	3	0	0
S_047	47	98.07	Green	Normal	0	0	82	9	0	0	1	0	0	0	0	0	0	0	0	15	3	0	3	0	0	10	0	2	0	0	70	0	0	0	12	0	0	0	0	0	0	0	13	0	0	0	6	0	0
S_048	48	49.48	Green	Normal	0	0	133	21	0	0	1	0	0	0	0	0	0	0	0	15	6	0	2	0	0	4	0	0	0	0	43	0	0	0	3	0	0	0	0	0	0	0	15	0	0	0	2	3	0
S_049	49	64.79	Yellow	Abnormal	0	0	142	38	0	0	9	0	0	0	0	0	0	0	0	20	3	0	3	0	0	8	0	0	0	0	57	0	0	0	7	0	0	0	0	3	0	0	11	0	0	0	3	1	0
S_050	50	25.23	Yellow	Abnormal	0	0	170	27	0	1	11	0	0	0	0	0	0	4	0	19	4	0	4	0	0	6	0	0	0	0	64	0	0	0	11	3	0	0	0	0	0	0	29	0	0	0	0	1	0
S_051	51	78.94	Green	Normal	0	0	51	7	0	0	0	0	0	0	3	0	0	0	0	32	3	0	0	0	0	1	0	0	0	0	60	0	0	0	5	0	0	1	0	0	0	0	8	0	0	0	2	1	0
S_052	52	142.56	Green	Normal	2	0	166	92	0	0	14	0	0	0	0	0	0	0	4	9	4	0	3	0	0	4	0	0	0	0	65	0	0	0	7	0	0	0	0	0	0	0	57	0	0	0	0	0	0
S_053	53	139.59	Green	Normal	0	0	84	8	0	0	4	0	0	0	0	0	0	0	0	24	2	0	2	0	0	13	0	0	0	0	52	0	0	0	13	0	0	0	0	0	0	0	13	0	0	0	1	0	0
S_054	54	81.77	Green	Normal	0	0	181	38	0	0	3	0	0	0	0	0	0	0	2	24	2	0	2	0	0	7	0	2	0	0	69	0	0	0	11	0	0	0	0	0	0	0	30	0	0	0	0	0	0
S_055	55	44.84	Green	Normal	0	0	31	5	0	0	0	0	0	0	0	0	2	0	0	23	0	0	1	0	0	7	0	3	0	0	53	0	0	0	9	1	0	0	0	0	0	0	7	0	0	0	4	5	4
S_056	56	58.83	Green	Normal	0	0	182	52	0	0	4	0	0	0	0	0	0	0	2	14	3	0	2	0	0	3	0	0	0	0	86	0	0	0	9	0	0	0	0	0	0	0	68	0	0	0	0	1	0
S_057	57	129.27	Green	Normal	0	0	180	17	0	0	3	0	0	0	0	0	0	0	0	27	4	0	3	0	0	11	0	1	0	0	95	0	0	0	9	0	0	0	0	0	0	0	39	0	0	0	3	2	0
S_058	58	112.76	Green	Normal	0	0	205	38	0	0	3	0	0	0	0	0	0	0	0	5	2	0	4	0	0	11	0	0	0	0	61	0	0	0	10	0	0	0	0	0	0	0	59	0	0	0	2	0	2
S_059	59	131.82	Green	Normal	0	0	52	14	0	0	0	0	0	0	0	0	0	0	0	28	4	0	4	0	0	5	0	2	0	0	66	0	0	0	6	0	0	0	0	0	0	0	9	0	0	0	5	1	0
S_060	60	112.1	Green	Normal	0	0	225	54	4	0	1	0	0	0	0	0	0	0	2	5	3	0	3	2	0	12	0	0	0	0	63	0	0	0	8	0	0	0	0	0	0	0	76	0	0	0	3	0	0
S_061	61	99.3	Green	Normal	0	0	43	8	0	0	0	0	0	0	0	0	0	0	0	26	1	0	0	0	0	2	0	0	0	0	30	0	0	0	7	0	0	0	0	0	0	0	5	0	0	0	0	3	0
S_062	62	109.81	Green	Normal	0	0	124	17	0	0	3	0	0	0	0	0	2	0	0	37	0	2	6	0	3	9	0	0	0	0	57	0	0	0	5	0	0	0	2	0	0	0	46	1	0	0	3	5	0
S_063	63	91.18	Green	Normal	0	0	143	38	0	0	6	0	0	0	0	0	0	0	0	12	5	0	2	0	0	3	0	3	0	0	67	0	0	0	9	0	0	3	0	0	0	0	69	0	0	0	4	0	0
S_064	64	89.72	Green	Normal	0	0	129	42	0	0	9	0	0	0	0	0	0	0	2	11	5	0	6	0	0	6	0	4	0	0	70	0	0	0	8	0	0	0	0	0	0	0	55	0	0	0	4	0	0
S_065	65	111.68	Green	Normal	0	0	90	46	0	0	20	0	0	0	0	0	0	0	0	17	5	0	2	0	0	4	0	0	0	0	65	0	0	0	6	0	0	0	0	0	0	2	26	0	0	0	2	0	0
S_066	66	124.85	Green	Normal	0	0	139	42	0	0	1	0	0	0	0	0	1	0	0	19	7	0	3	3	0	6	0	0	0	0	76	0	0	0	6	2	0	0	0	0	0	0	43	0	0	0	2	0	0
S_067	67	21.36	Green	Normal	0	0	180	46	0	0	3	0	0	0	0	0	0	1	2	19	8	0	2	0	0	10	0	0	0	0	36	0	0	0	8	0	0	0	0	5	0	0	23	0	0	0	3	0	0
S_068	68	138.97	Green	Normal	0	0	49	5	0	0	0	0	0	0	0	0	2	0	0	29	4	0	7	0	0	13	0	3	0	0	72	0	0	0	8	0	0	0	0	0	0	0	7	0	0	0	5	0	0
S_069	69	31.76	Yellow	Abnormal	0	0	99	40	0	0	1	0	0	0	0	0	0	0	0	19	7	0	5	4	0	5	0	0	0	0	31	0	0	0	12	0	0	2	0	0	0	0	24	0	0	0	0	2	0
S_070	70	89.72	Yellow	Abnormal	0	0	96	32	0	5	5	0	0	0	6	0	2	0	0	15	10	0	3	0	5	2	3	5	0	2	31	0	0	0	8	0	4	2	0	4	0	0	64	0	0	0	0	2	5
S_071	71	47.84	Yellow	Abnormal	0	0	110	12	0	0	0	2	0	0	2	3	0	0	0	12	9	0	7	0	0	4	1	3	0	0	24	0	0	0	11	3	0	5	0	2	0	0	68	0	0	0	2	3	1
S_072	72	77.89	Yellow	Abnormal	0	0	74	4	0	0	0	0	0	0	2	0	0	0	0	13	11	0	2	3	0	5	3	5	0	0	32	0	0	0	6	1	0	8	0	0	0	0	43	0	0	0	1	0	4
S_073	73	64.91	Yellow	Abnormal	0	0	157	47	0	0	6	0	0	0	0	0	0	0	0	10	6	0	3	1	0	5	3	3	0	0	33	0	0	0	14	3	0	4	0	0	0	0	59	0	0	0	0	0	1
S_074	74	54.66	NoLeaf	Abnormal	0	0	117	19	0	0	0	0	0	0	0	0	4	0	0	16	8	0	3	0	3	12	1	3	0	0	27	0	0	0	6	2	0	7	0	0	0	0	57	0	0	0	2	2	2
S_075	75	109.83	NoLeaf	Abnormal	0	4	147	64	0	0	16	0	0	0	0	0	0	0	1	18	7	0	3	0	0	5	0	1	0	1	20	0	4	0	5	0	0	1	0	0	0	0	53	0	0	0	2	0	0
S_076	76	34.55	Yellow	Abnormal	0	0	169	20	0	0	0	0	0	0	0	0	0	0	0	9	7	0	2	0	2	4	0	1	0	0	29	0	0	0	10	0	0	3	0	3	0	0	51	0	0	0	3	0	0
S_077	77	24.71	NoLeaf	Abnormal	0	0	10	0	0	0	0	0	0	0	0	0	0	0	0	15	2	0	2	0	1	5	0	3	0	0	24	0	0	0	6	3	0	1	0	3	0	0	6	0	0	0	1	1	1
S_079	79	75.19	Green	Normal	0	0	70	9	0	0	0	0	0	3	0	0	1	0	0	18	4	0	2	0	2	11	1	4	0	4	53	0	0	0	17	1	0	5	0	0	0	0	41	0	0	0	5	3	1
S_080	80	19.38	NoLeaf	Abnormal	0	0	112	13	0	0	0	0	0	3	4	0	0	0	0	13	7	0	5	3	0	4	0	2	0	3	28	0	0	0	15	1	0	2	0	0	0	0	70	0	0	0	6	1	0
S_081	81	45.76	NoLeaf	Abnormal	0	0	116	33	0	0	0	0	0	0	0	0	0	0	0	13	7	0	4	0	2	5	0	0	0	3	30	0	0	0	13	0	0	2	0	0	0	0	75	0	0	0	2	0	0
S_082	82	71.97	Yellow	Abnormal	0	0	42	13	0	0	0	0	0	0	2	0	0	0	0	20	6	0	2	1	0	4	0	3	0	2	34	0	0	0	15	2	0	5	0	0	0	0	40	0	0	0	3	3	0
S_083	83	72.02	Green	Normal	0	0	74	16	0	0	0	0	0	5	0	0	1	0	0	17	9	0	8	0	1	6	0	2	0	0	67	0	0	0	12	2	4	6	0	0	0	0	41	0	0	0	2	3	2
S_084	84	60.54	Green	Normal	0	0	6	0	0	0	0	0	0	0	0	0	0	0	0	14	2	0	2	0	3	3	0	8	0	3	51	0	0	0	6	4	0	15	2	0	0	0	17	0	0	0	3	4	0
S_085	85	94.13	Green	Normal	0	0	18	0	0	0	0	0	0	0	0	0	0	0	0	18	5	0	3	3	2	11	1	1	0	2	32	0	0	0	20	0	0	3	0	0	0	0	45	0	0	0	1	3	0
S_086	86	86.09	Green	Normal	0	0	91	10	0	0	0	0	0	3	2	0	1	0	0	45	3	0	1	0	2	5	0	4	0	5	34	0	0	0	5	0	0	10	0	0	0	0	73	0	0	0	3	0	0
S_087	87	77.7	Green	Normal	0	0	114	1	0	0	0	0	0	2	0	0	2	0	0	13	5	0	2	1	2	5	0	3	0	2	40	0	0	0	9	2	0	7	0	0	0	0	49	0	0	0	3	0	0
S_088	88	74.72	Green	Normal	0	0	53	6	0	0	0	0	0	0	1	0	0	0	0	23	5	0	0	0	3	13	0	4	0	0	54	0	0	0	8	1	0	3	0	0	0	0	41	0	0	0	5	4	0
S_089	89	134.07	Green	Normal	0	0	106	15	0	0	0	0	0	0	2	0	2	0	0	23	1	0	6	0	3	6	0	2	0	0	36	0	0	1	10	7	0	5	0	0	0	0	26	0	0	0	3	4	3
S_090	90	66.46	Green	Normal	0	0	23	0	0	0	0	0	0	0	3	0	3	0	0	45	3	0	5	3	1	8	0	7	0	0	53	0	0	1	3	4	0	3	0	0	0	0	3	0	0	0	2	2	3
S_091	91	108.58	Green	Normal	0	0	23	0	0	0	0	2	0	0	2	0	2	0	0	44	1	0	8	3	4	5	0	4	0	0	74	0	0	0	11	0	0	4	0	3	0	0	27	0	0	0	0	1	0
S_092	92	101.84	Green	Normal	0	0	52	9	0	0	0	0	0	0	5	0	3	0	0	38	5	0	7	2	4	10	0	0	0	0	42	0	0	0	16	0	0	5	0	0	0	0	63	0	0	0	3	1	0
S_093	93	108.61	Green	Normal	0	0	65	8	0	0	0	0	0	0	2	0	4	0	0	41	3	0	1	0	0	5	0	5	0	0	27	0	0	0	5	0	0	6	0	0	0	0	35	0	0	0	0	4	3
S_094	94	127.55	Green	Normal	0	0	0	0	0	0	0	1	0	0	6	3	2	0	0	32	2	0	6	0	8	5	0	2	0	0	57	0	0	0	7	2	0	4	0	0	0	0	0	0	0	0	3	9	3
S_095	95	163.88	Green	Normal	0	0	98	17	0	0	3	0	0	0	4	0	0	0	0	37	4	0	7	0	0	5	0	3	0	2	60	0	0	0	5	0	0	5	0	0	0	0	53	0	0	0	0	3	1
S_096	96	81.63	Green	Normal	0	0	68	8	0	0	0	0	0	0	4	0	4	0	0	50	5	0	4	1	0	2	0	1	0	0	26	0	0	1	9	0	0	6	0	0	0	0	21	0	0	0	5	1	0
S_097	97	99.77	Green	Normal	0	0	114	10	0	0	0	0	0	0	0	0	1	0	0	37	6	0	11	0	2	3	1	5	0	0	29	0	0	0	2	0	0	2	0	0	0	0	33	0	0	0	0	1	2
S_098	98	122.3	NoLeaf	Abnormal	0	0	208	78	0	0	17	0	0	0	0	0	0	0	0	25	5	0	4	0	0	9	0	0	0	3	42	0	0	0	8	0	0	0	0	0	0	0	25	0	0	0	0	0	0
S_099	99	98.64	Green	Normal	0	0	36	10	0	0	0	0	0	0	0	0	0	0	0	7	7	0	5	0	2	7	4	8	0	0	39	0	0	1	15	0	0	1	0	0	0	0	15	0	0	0	4	7	0
S_100	100	103.65	Green	Normal	0	0	131	63	3	0	20	0	0	0	0	0	3	0	0	20	8	0	5	0	0	11	3	0	0	2	30	0	0	0	9	2	1	0	0	0	0	0	33	0	0	0	1	0	2
S_101	101	113.66	Green	Normal	0	0	120	41	0	0	2	0	0	0	0	0	2	0	0	17	10	0	3	0	0	6	0	1	0	2	38	0	0	0	10	0	0	1	0	0	0	0	62	0	0	0	5	0	0
S_102	102	78.36	Green	Normal	0	0	65	8	0	0	1	0	0	0	4	0	3	0	0	25	5	0	7	0	4	11	0	4	0	0	40	0	0	0	13	0	0	0	0	0	0	0	18	0	0	0	5	0	0
S_103	103	63.38	Green	Normal	0	0	97	48	1	0	4	2	0	0	2	0	0	0	0	11	5	0	5	0	0	7	1	0	0	0	34	0	0	0	7	0	2	2	0	0	0	0	45	0	0	0	0	0	0
S_104	104	57.61	Green	Normal	0	0	18	0	0	0	0	3	0	0	1	0	4	0	0	34	9	0	5	1	0	12	1	1	0	0	28	0	0	3	3	0	0	2	0	0	0	0	6	0	0	0	0	0	0
S_105	105	134.43	Green	Normal	0	0	32	1	0	0	0	0	0	0	0	0	0	0	0	19	5	0	3	2	2	3	2	0	0	0	28	0	0	0	8	0	0	0	0	0	0	0	24	0	0	0	2	0	1
S_106	106	125.98	Green	Normal	0	0	47	0	0	0	0	0	0	0	0	0	0	0	0	18	7	0	4	0	2	5	0	0	0	0	34	0	0	0	17	3	0	2	0	0	0	0	43	0	0	0	7	1	0
S_107	107	37.17	Green	Normal	0	0	43	0	0	0	0	0	0	0	1	0	1	0	0	20	11	0	4	0	1	6	0	4	0	0	21	0	0	0	7	0	0	4	0	0	0	0	46	0	0	0	4	0	0
S_108	108	61.36	Green	Normal	0	0	20	0	0	0	0	0	0	0	0	0	0	0	0	9	2	0	3	0	1	3	1	3	0	0	27	0	0	2	12	3	0	3	0	0	0	0	6	0	0	0	3	3	2
S_109	109	91.08	Green	Normal	0	0	114	23	0	0	4	0	0	0	0	0	0	0	0	6	4	0	2	0	0	7	0	2	0	0	34	0	0	0	5	0	0	0	0	0	0	0	54	0	0	0	7	0	0
S_110	110	47.54	Green	Normal	0	0	48	6	0	0	0	0	0	0	0	0	5	0	0	17	6	0	11	0	1	8	0	0	0	0	21	0	0	0	13	2	2	2	0	0	0	0	42	0	0	0	0	5	1
S_111	111	87.09	Green	Normal	0	0	81	9	0	0	3	0	0	0	0	0	0	0	0	15	3	0	4	3	0	3	0	3	0	0	20	0	0	0	7	2	0	0	0	3	0	0	31	0	0	0	1	0	0
S_112	112	73.82	Green	Normal	0	0	89	0	0	0	0	0	0	0	0	0	0	0	0	17	6	0	0	0	0	4	1	3	0	0	19	0	0	0	9	0	0	5	0	2	0	0	31	0	1	0	1	0	0
S_113	113	87.87	Green	Normal	0	0	87	15	0	0	0	0	0	0	0	0	0	0	0	13	3	0	4	4	0	9	0	2	0	0	35	0	0	0	10	0	0	3	0	0	0	0	54	0	0	0	3	0	0
S_114	114	78.57	Green	Normal	0	0	106	28	0	0	1	0	0	0	0	0	0	0	0	13	7	0	4	5	0	10	0	2	0	0	22	0	0	0	4	0	1	4	0	0	0	0	55	0	0	0	2	1	0
S_115	115	100.42	Green	Normal	0	0	68	4	0	0	0	0	0	0	0	0	0	0	0	5	6	0	7	0	1	1	0	1	0	0	23	0	0	0	6	1	0	0	0	0	0	0	42	0	0	0	5	1	0
S_116	116	61.72	Green	Normal	0	0	72	5	0	0	0	2	0	0	0	0	1	0	0	32	3	0	1	2	0	5	0	1	0	1	25	0	0	0	9	0	0	4	0	0	0	0	25	0	0	0	4	2	2
S_117	117	96.17	Green	Normal	0	0	69	0	0	0	0	0	0	0	0	0	0	0	0	24	5	0	0	0	0	10	0	2	0	0	23	0	0	0	13	5	0	3	0	0	0	0	29	0	0	0	3	3	0
S_118	118	78.16	Green	Normal	0	0	181	7	0	0	0	3	0	0	0	0	1	0	0	44	7	0	4	0	3	5	0	1	0	0	20	0	0	0	10	3	0	4	0	3	0	0	33	0	0	0	1	3	0
S_119	119	83.14	Green	Normal	0	0	83	8	0	0	0	0	0	0	0	0	1	0	0	44	3	0	3	2	2	9	0	3	0	0	36	0	0	2	8	5	0	2	0	0	0	0	39	0	0	0	1	1	0
S_120	120	42.14	Green	Normal	0	0	161	17	0	0	0	0	0	0	3	0	1	0	0	35	1	0	4	0	0	7	0	3	0	0	27	0	0	1	6	0	0	1	0	2	0	0	33	0	0	0	2	3	4
S_121	121	127.67	Green	Normal	0	0	46	2	0	0	0	0	0	0	0	0	0	0	0	48	0	0	0	0	0	11	0	0	0	0	27	0	0	0	14	3	1	0	0	0	0	0	24	0	0	0	1	3	0
S_122	122	62.6	Green	Normal	0	0	232	15	0	0	3	0	0	0	4	0	0	9	0	36	3	0	3	0	2	2	4	0	0	0	21	0	0	0	5	0	0	0	0	2	0	0	37	0	0	0	1	0	0
S_123	123	87.91	Green	Normal	0	0	112	10	0	0	0	0	0	0	3	0	0	0	0	37	8	0	4	0	1	2	0	2	0	0	30	0	0	0	9	0	0	0	0	12	0	0	42	0	0	0	0	0	0
S_124	124	91.67	Green	Normal	0	0	114	2	0	0	0	0	0	0	0	0	2	0	0	36	6	0	8	4	0	4	0	2	0	0	24	0	0	0	11	0	0	2	0	0	0	0	25	0	0	0	0	0	4
S_125	125	201.23	Green	Normal	0	0	113	17	0	0	0	0	0	0	0	0	0	1	0	17	8	0	7	3	0	7	2	0	0	0	25	0	0	0	12	0	2	2	0	0	0	0	59	0	0	0	2	0	0
S_126	126	115.81	Green	Normal	0	0	83	6	0	0	3	0	0	0	0	0	0	0	0	23	6	0	6	0	0	11	3	0	0	0	26	0	0	1	18	0	4	4	0	0	0	0	16	0	0	0	3	2	0
S_127	127	127.29	Green	Normal	0	0	203	13	0	0	0	0	0	0	0	2	2	1	0	25	1	0	9	1	0	3	0	0	0	0	30	0	0	0	19	0	3	3	0	0	0	0	50	0	0	0	3	1	0
S_128	128	59.57	Green	Normal	0	0	75	8	0	0	0	2	0	0	0	2	4	0	0	31	4	0	4	0	2	10	0	0	0	0	20	0	0	2	10	2	0	0	0	0	0	0	8	0	0	0	3	6	0
S_129	129	75.02	Green	Normal	0	0	98	6	0	0	0	0	0	0	1	0	4	0	0	49	6	0	4	1	0	8	0	0	0	0	20	0	0	0	3	0	0	0	0	0	0	0	32	0	0	0	3	1	0
S_130	130	65.71	Green	Normal	0	0	6	0	0	0	0	4	0	0	1	2	3	0	0	63	3	0	2	0	3	4	0	0	0	0	14	0	0	0	15	3	0	0	2	0	0	0	6	0	0	0	0	9	0
S_131	131	111.25	Green	Normal	0	0	17	1	0	0	0	1	0	0	0	3	2	0	0	70	2	0	2	0	0	7	0	1	0	0	19	0	0	0	9	2	0	0	0	0	0	0	12	0	0	0	3	8	0
[truncated: 1,146 more columns]
