# Supplementary material for: Consortia of anti-nematode fungi and bacteria in the rhizosphere of soybean plants attacked by root-knot nematodes
Source: R Soc Open Sci. 2019 Mar 27;6(3):181693. doi: 10.1098/rsos.181693 (PMC6458363; doi:10.1098/rsos.181693)
Supplement: Suppl.Data4_ITS.Soil_1.txt [file rsos181693supp25.txt]

sample.filt	No.	Dry.Mass	State.3cls	State.2cls	X1102.5168.11846__R_038	X1101.9547.19183__S_011	X2103.12845.25390__S_026	X1102.23556.11194__S_029	X2101.10993.7887__S_016	X1101.22135.3892__S_097	X1102.4150.20975__S_064	X1101.15881.25590__S_016	X1102.14665.11229__R_048	X1101.22333.5499__R_070	X2102.18215.5835__R_085	X1101.17093.3473__R_001	X1101.18969.1877__S_063	X2102.14292.20270__S_063	X1101.21983.22746__S_016	X1101.18860.27753__S_108	X1101.10809.23089__R_111	X1104.3972.19715__S_016	X1103.22648.17563__R_131	X1101.18270.16699__R_100	X1102.21519.22665__R_115	X1102.4055.8052__S_128	X1101.14823.18068__S_110	X1101.21446.10110__R_071	X1102.12450.25936__S_099	X1102.15071.28194__S_026	X1102.16050.3219__S_126	X1102.10246.4570__S_088	X1102.24485.19217__R_087	X1102.4188.8864__R_115	X1101.25031.20557__R_005	X1101.10179.9745__R_042	X1101.10432.23124__S_088	X1101.13448.9599__S_077	X1101.16300.8178__S_079	X1101.21109.22337__R_038	X1101.25838.13024__S_070	X1103.26476.7130__R_130	X2101.15280.8548__S_128	X2102.4505.18674__S_018	X2102.7762.17169__R_112	X2103.26671.6638__R_067	X1101.11990.14127__S_094	X1101.22724.16074__S_016	X1102.16519.10417__S_033
S_001	1	46.66	Yellow	Abnormal	0	0	63	0	0	0	0	0	0	0	0	0	0	0	0	0	0	0	0	0	0	0	0	0	0	5	0	0	0	0	0	9	0	0	0	0	0	0	0	0	0	0	3	0	0
S_002	2	30.4	Green	Normal	0	0	8	0	0	0	0	0	0	0	0	0	0	0	0	0	0	0	8	0	0	0	0	0	0	8	0	0	0	0	0	0	0	0	0	0	0	0	0	0	0	0	6	0	0
S_003	3	123.06	Green	Normal	0	0	2	0	0	0	0	0	0	0	0	0	0	0	0	0	0	0	9	0	0	0	0	0	0	9	0	0	0	0	0	12	0	0	0	0	0	0	0	0	0	0	2	0	0
S_005	5	48.66	Green	Normal	0	0	14	0	0	0	0	0	0	0	0	0	0	0	0	0	0	0	2	0	0	0	0	0	0	5	0	0	0	0	0	2	0	0	0	0	0	0	0	0	0	0	1	0	0
S_006	6	37.78	Green	Normal	0	0	59	0	0	0	0	0	0	0	0	0	0	0	0	0	0	0	8	0	0	0	0	0	0	18	0	0	0	0	0	21	0	0	11	0	0	0	0	0	16	0	5	0	0
S_007	7	89.33	Green	Normal	0	0	6	0	0	0	0	0	0	0	0	0	0	0	0	0	0	0	2	0	0	0	0	0	0	0	0	0	0	0	0	4	0	0	0	0	0	0	0	0	0	0	10	0	0
S_008	8	114.73	Green	Normal	0	0	0	0	0	0	0	0	0	0	0	0	0	0	0	0	0	0	5	0	0	0	0	0	0	0	0	0	0	0	0	11	0	0	0	0	0	0	0	0	0	0	3	0	0
S_009	9	132.47	Green	Normal	0	0	2	0	0	0	0	0	0	0	0	0	0	0	0	0	0	0	2	0	0	0	0	0	0	0	0	0	0	0	0	22	0	0	0	0	0	0	0	0	0	0	0	0	0
S_010	10	36.38	NoLeaf	Abnormal	0	0	7	0	0	0	0	0	0	0	0	0	0	0	0	0	0	0	0	0	0	0	0	0	0	0	0	0	0	0	0	0	0	0	0	0	0	0	0	0	0	0	4	0	0
S_011	11	83.78	Yellow	Abnormal	0	7	22	0	0	0	0	0	0	0	0	0	0	0	0	0	0	0	4	0	0	0	0	0	0	0	0	0	0	0	0	0	0	0	0	0	0	0	0	0	0	0	3	0	0
S_012	12	40.21	NoLeaf	Abnormal	0	0	35	0	0	0	0	0	0	0	0	0	0	0	0	0	0	0	10	0	0	0	0	0	0	0	0	0	0	0	0	0	0	0	0	0	0	0	0	0	0	0	7	0	0
S_013	13	87.2	Green	Normal	0	0	0	0	0	0	0	0	0	0	0	0	0	0	0	0	0	0	12	0	0	0	0	0	0	0	0	0	0	0	0	0	0	0	0	0	0	0	0	0	0	0	0	0	0
S_014	14	60.59	NoLeaf	Abnormal	0	0	10	0	0	0	0	0	0	0	0	0	0	0	0	0	0	0	0	0	0	0	0	0	0	0	0	0	0	0	0	3	0	0	0	0	0	0	0	0	0	0	3	0	0
S_015	15	36.89	NoLeaf	Abnormal	3	0	30	0	0	0	0	0	0	0	0	0	0	0	0	0	0	0	0	0	0	0	0	0	0	0	0	0	0	0	0	0	0	0	2	0	0	0	0	0	0	0	2	0	0
S_016	16	69.28	NoLeaf	Abnormal	0	0	31	0	4	0	0	1	0	0	0	0	0	0	8	0	0	5	0	0	0	0	0	0	0	6	0	0	0	0	1	0	0	0	0	0	0	0	0	0	0	0	12	6	0
S_017	17	17.04	NoLeaf	Abnormal	0	0	29	0	0	0	0	0	0	0	0	0	0	0	0	0	0	0	0	0	0	0	0	0	0	1	0	0	0	0	0	0	0	0	4	0	0	0	0	0	0	0	2	0	0
S_018	18	115.33	Yellow	Abnormal	0	0	0	0	0	0	0	0	0	0	0	0	0	0	0	0	0	0	5	0	0	0	0	0	0	3	0	0	0	0	0	1	0	0	2	0	0	0	0	0	0	0	4	0	0
S_020	20	27.02	NoLeaf	Abnormal	0	0	5	0	0	0	0	0	0	0	0	0	0	0	0	0	0	0	0	0	0	0	0	0	0	2	0	0	0	0	0	6	0	0	0	0	0	0	0	0	0	0	6	0	0
S_021	21	51.02	Yellow	Abnormal	0	0	37	0	0	0	0	0	0	0	0	0	0	0	0	0	0	0	0	0	0	0	0	0	0	10	0	0	0	0	0	0	0	0	0	0	0	0	0	0	0	0	1	0	0
S_022	22	104.26	Yellow	Abnormal	0	0	11	0	0	0	0	0	0	0	0	0	0	0	0	0	0	0	0	0	0	0	0	0	0	1	0	0	0	0	0	5	0	0	0	0	0	0	0	0	5	0	2	0	0
S_023	23	106.03	Yellow	Abnormal	0	0	15	0	0	0	0	0	0	0	0	0	0	0	0	0	0	0	1	0	0	0	0	0	0	8	0	0	0	0	0	0	0	0	0	0	0	0	0	0	0	0	1	0	0
S_024	24	65.24	Yellow	Abnormal	0	0	21	0	0	0	0	0	0	0	0	0	0	0	0	0	0	0	5	0	0	0	0	0	0	6	0	0	0	0	0	2	1	6	1	0	0	0	0	0	0	0	0	0	0
S_025	25	13.21	NoLeaf	Abnormal	0	0	244	0	0	0	0	0	0	0	0	0	0	0	0	0	0	0	0	0	5	0	0	0	0	16	0	0	0	0	0	0	4	0	2	0	0	0	0	0	0	0	6	0	0
S_026	26	12.7	NoLeaf	Abnormal	0	0	198	0	0	0	0	0	0	0	0	0	0	0	0	0	0	0	0	0	0	0	0	0	0	38	0	0	0	0	0	3	0	0	0	0	0	0	0	0	0	0	0	0	0
S_027	27	55.56	Green	Normal	0	0	10	0	0	0	0	0	0	0	0	0	0	0	0	0	0	0	0	0	0	0	0	0	0	14	0	0	0	0	0	0	0	0	0	0	0	0	0	0	0	0	3	0	0
S_028	28	126.57	Green	Normal	0	0	39	0	0	2	0	0	0	0	0	0	0	0	0	0	0	0	0	0	0	0	0	0	0	15	0	0	0	0	0	3	0	0	0	0	0	0	0	0	0	0	2	0	0
S_029	29	110.19	Green	Normal	0	0	25	1	0	0	0	0	0	0	0	0	0	0	0	0	0	0	0	0	0	0	0	0	0	6	0	0	0	0	0	0	0	1	0	0	0	0	0	0	0	0	8	0	0
S_030	30	125.82	Green	Normal	0	0	46	0	0	0	0	0	0	0	0	0	0	0	0	0	0	0	0	0	0	0	0	0	0	1	0	0	0	0	3	0	0	0	0	0	0	0	0	0	0	0	1	0	0
S_031	31	103.33	Green	Normal	0	0	0	0	0	0	0	0	0	0	0	0	0	0	0	0	0	0	1	0	0	0	0	0	0	0	0	0	0	0	0	2	0	0	0	0	0	0	0	0	2	0	0	0	0
S_032	32	107.46	Green	Normal	0	0	69	0	0	0	0	0	0	0	0	0	0	0	0	0	0	0	3	0	0	0	0	0	0	14	0	0	0	0	0	0	0	0	11	0	0	0	0	0	0	0	1	0	0
S_033	33	45.29	Yellow	Abnormal	0	0	1	0	0	0	0	0	0	0	0	0	0	0	0	0	0	0	0	0	0	0	0	0	0	8	0	0	0	0	0	4	6	0	0	0	0	0	0	0	0	0	6	0	3
S_034	34	80.54	Green	Normal	0	0	0	0	0	0	0	0	0	0	0	0	0	0	0	0	0	0	0	0	0	0	0	0	0	5	0	0	0	0	0	11	0	0	0	0	0	0	0	0	0	0	3	0	0
S_035	35	97.77	Green	Normal	0	0	5	0	0	0	0	0	0	0	0	6	0	0	0	0	0	0	4	1	0	0	0	0	0	12	0	0	0	0	0	5	4	0	0	0	0	0	0	0	0	0	6	0	0
S_036	36	120.25	Green	Normal	0	0	0	0	0	0	0	0	0	0	0	0	0	0	0	0	0	0	3	0	0	0	0	0	0	1	0	0	0	0	0	1	0	0	0	0	0	0	0	0	0	0	4	0	0
S_037	37	140.25	Green	Normal	0	0	0	0	0	0	0	0	0	0	0	0	0	0	0	0	0	0	0	0	0	0	0	0	0	1	0	0	0	0	0	2	0	0	0	0	0	0	0	0	0	0	2	0	0
S_038	38	108.56	Green	Normal	2	0	13	0	0	0	0	0	0	0	0	0	0	0	0	0	0	0	3	0	0	0	0	0	0	0	0	0	0	0	0	0	0	2	0	0	0	0	0	0	0	0	2	0	0
S_039	39	129.79	Green	Normal	0	0	90	0	0	0	0	0	0	0	0	0	0	0	0	0	0	0	5	0	0	0	0	0	0	6	0	0	0	0	0	6	0	0	3	0	0	0	0	0	0	0	0	0	0
S_040	40	89.18	Green	Normal	0	0	3	0	0	0	0	0	0	0	0	0	0	0	0	0	0	0	1	0	0	0	0	0	0	2	0	0	0	0	0	4	0	0	0	0	0	0	0	0	0	0	4	0	0
S_041	41	108.63	Green	Normal	0	0	30	0	0	0	0	0	0	0	0	0	0	0	0	0	0	0	3	0	0	0	0	0	0	2	0	0	0	0	0	0	0	0	1	0	0	0	0	0	0	0	2	0	0
S_042	42	84.37	Green	Normal	0	0	4	0	0	0	0	0	0	0	0	0	0	0	0	0	0	0	0	0	0	0	0	0	0	9	0	0	0	0	0	11	0	0	0	0	0	0	0	0	0	0	0	0	0
S_043	43	130.44	Green	Normal	0	0	5	0	0	0	0	0	0	0	0	0	0	0	0	0	0	0	3	0	0	0	0	0	0	8	2	0	0	0	0	1	0	3	1	0	0	0	0	0	2	0	0	0	0
S_044	44	81.51	Green	Normal	0	0	20	0	0	0	0	0	0	0	0	0	0	0	0	0	0	0	8	0	1	0	0	0	0	4	0	0	0	0	0	23	0	0	3	0	0	0	0	0	0	0	2	0	0
S_045	45	125.96	Green	Normal	0	0	24	0	0	0	0	0	0	0	0	0	0	0	0	0	0	0	0	0	0	0	0	0	0	3	0	0	0	0	0	1	0	0	2	0	0	0	0	0	0	0	3	0	0
S_046	46	115.32	Green	Normal	0	0	15	0	0	0	0	0	0	0	0	0	0	0	0	0	0	0	0	0	0	0	1	0	0	0	0	0	0	0	0	9	0	0	0	0	0	0	0	0	0	0	5	0	0
S_047	47	98.07	Green	Normal	0	0	6	0	0	0	0	0	0	0	0	0	0	0	0	0	0	0	0	0	0	0	0	0	0	1	0	0	0	0	0	7	0	0	0	0	0	0	0	0	0	0	10	0	0
S_048	48	49.48	Green	Normal	0	0	1	0	0	0	0	0	0	0	0	0	0	0	0	0	0	0	5	0	0	0	0	0	0	3	0	0	0	0	0	8	0	0	0	0	0	0	0	0	0	0	3	0	0
S_049	49	64.79	Yellow	Abnormal	0	0	12	0	0	0	0	0	0	0	0	0	0	0	0	0	0	0	28	0	0	0	0	0	0	13	0	0	0	0	0	1	0	0	0	0	0	0	0	0	0	0	3	0	0
S_050	50	25.23	Yellow	Abnormal	0	0	4	0	0	0	0	0	0	0	0	0	0	0	0	0	0	0	0	0	0	0	0	0	0	2	0	0	0	0	0	26	0	0	0	0	0	0	0	0	0	0	3	0	0
S_051	51	78.94	Green	Normal	0	0	7	0	0	0	0	0	0	0	0	0	0	0	0	0	0	0	16	0	0	0	0	0	0	0	7	0	0	0	0	2	0	0	0	2	0	0	0	0	0	0	8	0	0
S_052	52	142.56	Green	Normal	0	0	0	0	0	0	0	0	0	0	0	0	0	0	0	0	0	0	8	0	0	0	0	0	0	0	0	0	0	0	0	17	2	4	0	0	0	0	0	0	0	0	13	0	0
S_053	53	139.59	Green	Normal	0	0	41	0	0	0	0	0	0	0	0	0	0	0	0	0	0	0	6	0	0	0	0	0	0	1	0	0	0	0	0	21	0	0	0	0	0	0	0	0	4	0	13	0	0
S_054	54	81.77	Green	Normal	0	0	6	0	0	0	0	0	0	0	0	0	0	0	0	0	0	0	16	0	7	0	0	0	0	7	0	0	0	0	0	19	0	0	3	0	0	0	0	0	0	0	11	0	0
S_055	55	44.84	Green	Normal	0	0	25	0	0	0	0	0	0	0	0	0	0	0	0	0	0	0	6	0	0	0	0	0	0	12	0	0	0	0	0	6	0	0	1	0	0	0	0	0	0	0	11	0	0
S_056	56	58.83	Green	Normal	0	0	6	0	0	0	0	0	0	0	0	0	0	0	0	0	0	0	0	0	0	0	0	0	0	5	0	0	0	0	0	9	0	0	0	0	0	0	0	0	0	0	14	0	0
S_057	57	129.27	Green	Normal	0	0	10	0	0	0	0	0	0	0	0	0	0	0	0	0	0	0	0	0	0	0	0	0	0	18	0	0	0	0	0	0	0	0	0	0	0	0	0	0	0	2	1	0	0
S_058	58	112.76	Green	Normal	0	0	7	0	0	0	0	0	0	0	0	0	0	0	0	0	0	0	14	0	0	0	0	0	0	0	0	0	0	7	0	2	0	0	3	0	0	0	0	0	0	0	6	0	0
S_059	59	131.82	Green	Normal	0	0	18	0	0	0	0	0	0	0	0	0	0	0	0	0	0	0	3	0	0	0	0	0	0	30	0	0	0	0	0	8	0	0	0	0	0	0	0	0	0	0	12	0	0
S_060	60	112.1	Green	Normal	0	0	15	0	0	0	0	0	0	0	0	0	0	0	0	0	0	0	20	0	0	0	0	0	0	9	0	0	0	0	0	0	0	0	0	0	0	0	0	0	0	0	2	0	0
S_061	61	99.3	Green	Normal	2	0	68	0	0	0	0	0	0	0	0	0	0	0	0	0	0	0	0	0	0	0	0	0	0	8	0	0	0	0	0	6	0	4	12	0	0	0	0	1	3	0	3	0	0
S_062	62	109.81	Green	Normal	0	0	0	0	0	0	0	0	0	0	0	0	0	0	0	0	0	0	0	0	0	0	0	0	0	10	0	0	0	0	0	6	0	0	0	0	0	0	0	0	0	0	2	0	0
S_063	63	91.18	Green	Normal	0	0	27	0	0	0	0	0	0	0	0	0	2	5	0	0	0	0	0	0	0	0	0	0	0	14	0	0	0	0	0	4	0	0	3	0	0	0	0	0	0	0	0	0	0
S_064	64	89.72	Green	Normal	0	0	23	0	0	0	7	0	0	0	0	0	0	0	0	0	0	0	5	0	0	0	0	0	0	7	4	0	0	0	0	11	0	0	14	0	4	0	0	0	0	0	3	0	0
S_065	65	111.68	Green	Normal	0	0	25	0	0	0	0	0	0	0	0	0	0	0	0	0	0	0	0	0	0	0	0	0	0	21	0	0	0	0	0	0	6	2	0	0	0	0	0	0	0	0	0	0	0
S_066	66	124.85	Green	Normal	0	0	6	0	0	0	0	0	0	0	0	0	0	0	0	0	0	0	0	0	0	0	0	0	0	0	0	0	0	0	0	0	0	0	0	0	0	0	0	0	0	0	2	0	0
S_067	67	21.36	Green	Normal	0	0	1	0	0	0	0	0	0	0	0	0	0	0	0	0	0	0	3	0	0	0	0	0	0	0	0	0	0	0	0	2	0	0	0	0	0	0	0	0	0	0	3	0	0
S_068	68	138.97	Green	Normal	0	0	0	0	0	0	0	0	0	0	0	0	0	0	0	0	0	0	0	0	0	0	0	0	0	10	0	0	0	0	0	12	0	0	0	0	0	0	0	0	0	0	0	0	0
S_069	69	31.76	Yellow	Abnormal	0	0	8	0	0	0	0	0	0	0	0	0	0	0	0	0	0	0	1	0	0	0	0	0	0	18	0	0	0	0	0	2	0	0	8	0	0	0	0	0	0	0	5	0	0
S_070	70	89.72	Yellow	Abnormal	0	0	0	0	0	0	0	0	0	0	4	0	0	0	0	0	0	0	0	0	0	0	0	0	0	2	0	0	0	0	0	0	9	0	0	0	2	0	0	0	0	0	0	0	0
S_071	71	47.84	Yellow	Abnormal	0	0	74	0	0	1	0	0	0	0	0	0	0	0	0	0	0	0	4	0	0	0	0	0	0	4	0	0	0	0	0	0	0	0	2	0	0	0	0	0	0	1	8	0	0
S_072	72	77.89	Yellow	Abnormal	0	0	4	0	0	0	0	0	0	0	4	0	0	0	0	0	0	0	11	0	0	0	0	0	0	4	0	0	0	0	0	0	0	0	0	0	0	0	0	0	0	0	12	0	0
S_073	73	64.91	Yellow	Abnormal	0	0	2	0	0	0	0	0	0	0	0	0	0	0	0	0	0	0	0	0	0	0	0	0	0	0	0	0	0	0	0	0	0	0	0	0	0	1	0	0	0	0	4	0	0
S_074	74	54.66	NoLeaf	Abnormal	0	0	18	0	0	0	0	0	0	0	0	0	0	0	0	0	0	0	1	0	0	0	0	0	0	14	0	0	0	0	0	0	0	0	0	0	0	0	0	0	0	0	6	0	0
S_075	75	109.83	NoLeaf	Abnormal	0	0	12	0	0	0	0	0	0	0	1	0	0	0	0	0	0	0	1	0	0	0	0	0	0	1	0	0	0	0	0	0	0	0	9	0	0	0	0	0	0	0	1	0	0
S_076	76	34.55	Yellow	Abnormal	0	0	10	0	0	0	0	0	0	0	0	0	0	0	0	0	0	0	0	0	0	0	0	0	0	5	0	0	0	0	0	0	0	0	4	0	0	0	0	0	0	0	0	0	0
S_077	77	24.71	NoLeaf	Abnormal	0	0	149	0	0	0	0	0	0	0	2	0	0	0	0	1	0	0	3	0	6	3	0	0	0	1	0	0	0	0	0	0	0	10	50	0	0	0	0	0	0	0	4	0	0
S_079	79	75.19	Green	Normal	0	0	11	0	0	0	0	0	0	0	0	0	0	0	0	0	0	0	2	0	0	0	0	0	0	2	0	0	0	0	0	0	0	0	23	0	0	0	0	0	0	0	1	0	0
S_080	80	19.38	NoLeaf	Abnormal	0	0	10	0	0	0	0	0	0	0	0	0	0	0	0	0	0	0	11	0	0	0	0	0	0	3	0	0	0	0	0	0	0	0	0	0	0	0	0	0	0	0	5	0	0
S_081	81	45.76	NoLeaf	Abnormal	0	0	15	0	0	0	0	0	0	0	0	0	0	0	0	0	0	0	1	0	0	0	2	0	0	2	0	0	0	0	0	0	2	1	3	0	0	0	0	0	0	0	4	0	0
S_082	82	71.97	Yellow	Abnormal	0	0	7	0	0	0	0	0	0	0	0	0	0	0	0	0	0	0	0	0	0	0	0	0	0	1	0	0	0	0	0	1	0	0	2	0	0	0	0	0	0	0	10	0	0
S_083	83	72.02	Green	Normal	0	0	4	0	0	2	0	0	0	0	0	0	0	0	0	0	0	0	2	0	0	0	0	0	0	8	0	0	0	0	0	2	0	0	0	0	0	0	0	0	0	0	4	0	0
S_084	84	60.54	Green	Normal	0	0	2	0	0	0	0	0	0	0	0	0	0	0	0	0	0	0	0	0	0	0	0	2	0	6	0	0	0	0	0	0	2	0	0	0	0	0	0	0	0	0	4	0	0
S_085	85	94.13	Green	Normal	0	0	23	0	0	0	0	0	1	0	0	0	0	0	0	0	0	0	0	0	0	0	0	0	0	5	0	0	0	0	0	0	1	0	3	0	0	0	0	0	0	0	6	0	0
S_086	86	86.09	Green	Normal	0	0	12	0	0	0	0	0	0	0	1	0	0	0	0	0	0	0	0	0	0	0	0	3	0	2	2	0	0	0	0	0	0	0	2	0	0	0	0	0	0	0	6	0	0
S_087	87	77.7	Green	Normal	0	0	8	0	0	0	0	0	0	0	0	0	0	0	0	0	0	0	2	0	0	0	9	0	0	1	0	0	0	0	0	0	0	0	2	0	0	0	0	0	0	0	4	0	0
S_088	88	74.72	Green	Normal	0	0	10	0	0	0	0	0	0	0	0	0	0	0	0	0	0	0	6	0	0	0	3	0	0	37	0	6	0	0	0	0	10	0	0	0	0	0	0	0	0	0	4	0	0
S_089	89	134.07	Green	Normal	0	0	13	0	0	0	0	0	0	0	0	0	0	0	0	0	0	0	3	0	0	0	1	7	0	6	0	0	0	0	0	0	0	0	0	0	0	0	0	0	0	0	2	0	0
S_090	90	66.46	Green	Normal	0	0	3	0	0	0	0	0	0	0	2	0	0	0	0	0	0	0	2	0	0	0	0	0	0	4	0	0	0	0	0	0	0	0	1	0	0	0	0	0	0	0	11	0	0
S_091	91	108.58	Green	Normal	0	0	83	0	0	0	0	0	0	0	0	0	0	0	0	0	0	0	3	0	0	0	0	0	0	6	0	0	0	0	0	1	0	0	14	0	0	0	0	0	0	0	8	0	0
S_092	92	101.84	Green	Normal	0	0	9	0	0	0	0	0	0	0	0	0	0	0	0	0	0	0	3	0	0	0	0	1	0	15	0	0	0	0	0	4	0	0	0	0	0	0	0	0	0	0	8	0	0
S_093	93	108.61	Green	Normal	0	0	16	0	0	0	0	0	0	0	0	0	0	0	0	0	0	0	1	0	0	0	0	0	0	5	1	0	0	0	0	0	0	0	5	0	0	0	0	0	0	0	8	0	0
S_094	94	127.55	Green	Normal	0	0	0	0	0	0	0	0	0	0	0	0	0	0	0	0	0	0	0	0	0	0	0	3	0	15	0	0	0	0	0	4	2	0	0	0	0	0	0	0	0	0	54	0	0
S_095	95	163.88	Green	Normal	0	0	103	0	0	0	0	0	0	0	0	0	0	0	0	0	0	0	0	0	0	0	1	0	0	5	0	0	0	0	0	0	0	0	0	0	0	0	0	0	0	0	10	0	0
S_096	96	81.63	Green	Normal	0	0	6	0	0	0	0	0	0	0	0	0	0	0	0	0	0	0	1	0	0	0	0	0	0	14	0	0	0	0	0	0	5	0	4	0	0	0	0	0	0	0	24	0	0
S_097	97	99.77	Green	Normal	0	0	0	0	0	16	0	0	0	0	0	0	0	0	0	0	0	0	3	0	0	0	0	0	0	7	0	0	0	0	0	1	4	1	0	0	0	0	0	0	0	0	8	0	0
S_098	98	122.3	NoLeaf	Abnormal	0	0	14	0	0	0	0	0	0	0	0	0	0	0	0	0	0	0	0	0	0	0	0	0	0	2	0	0	0	0	0	0	0	0	3	0	0	0	0	0	0	0	2	0	0
S_099	99	98.64	Green	Normal	0	0	11	0	0	0	0	0	0	0	0	0	0	0	0	0	0	0	0	0	0	0	4	0	1	0	0	0	0	0	0	0	0	7	2	0	0	0	0	0	0	0	3	0	0
S_100	100	103.65	Green	Normal	0	0	3	0	0	0	0	0	0	1	0	0	0	0	0	0	0	0	11	0	0	0	0	0	0	3	0	0	0	0	0	0	0	0	0	0	0	0	0	0	0	0	5	0	0
S_101	101	113.66	Green	Normal	0	0	2	0	0	0	0	0	0	0	0	0	0	0	0	0	0	0	1	0	0	0	0	0	0	12	0	0	0	0	0	0	5	0	0	0	0	0	0	0	0	0	2	0	0
S_102	102	78.36	Green	Normal	0	0	17	0	0	0	0	0	0	0	0	0	0	0	0	0	0	0	3	0	0	0	0	0	0	3	0	0	0	0	0	0	0	0	0	0	0	0	0	0	0	0	8	0	0
S_103	103	63.38	Green	Normal	0	0	2	0	0	0	0	0	0	0	0	0	0	0	0	0	0	0	4	0	0	0	0	0	0	8	0	0	0	0	0	0	0	2	0	0	0	0	0	0	0	0	2	0	0
S_104	104	57.61	Green	Normal	0	0	7	0	0	2	0	0	0	0	0	0	0	0	0	0	0	0	6	0	0	0	0	0	0	4	0	0	0	0	0	1	2	0	0	0	0	0	0	0	0	0	1	0	0
S_105	105	134.43	Green	Normal	0	0	0	0	0	0	0	0	0	0	0	0	0	0	0	0	2	0	1	0	0	0	0	0	0	4	0	0	0	0	0	0	0	0	1	0	0	0	0	0	0	0	2	0	0
S_106	106	125.98	Green	Normal	0	0	15	0	0	1	0	0	0	0	0	0	0	0	0	0	0	0	2	0	0	0	0	0	0	6	0	0	0	0	0	3	1	0	3	0	0	0	0	0	0	0	8	0	0
S_107	107	37.17	Green	Normal	0	0	2	0	0	0	0	0	0	0	0	0	0	0	0	0	0	0	4	0	0	0	0	0	0	1	0	0	0	0	0	0	0	0	0	0	0	0	0	0	0	0	6	0	0
S_108	108	61.36	Green	Normal	0	0	30	0	0	0	0	0	0	0	0	0	0	0	0	5	0	0	0	0	1	0	0	0	0	10	0	0	0	0	0	0	3	0	4	0	0	0	0	0	0	0	2	0	0
S_109	109	91.08	Green	Normal	0	0	25	0	0	0	0	0	0	0	0	0	0	0	0	0	0	0	6	0	0	0	0	0	0	4	0	0	0	0	0	0	0	0	9	0	0	0	0	0	0	0	8	0	0
S_110	110	47.54	Green	Normal	0	0	4	0	0	0	0	0	0	0	0	0	0	0	0	1	0	0	12	0	0	0	34	0	0	16	0	0	0	0	0	0	0	0	0	0	0	0	0	0	0	0	5	0	0
S_111	111	87.09	Green	Normal	0	0	62	0	0	0	0	0	0	0	0	0	0	0	0	0	0	0	11	0	0	0	2	0	0	7	0	0	0	1	0	0	1	0	44	0	0	0	0	0	2	0	2	0	0
S_112	112	73.82	Green	Normal	0	0	11	0	0	0	0	0	0	0	0	0	0	0	0	0	0	0	4	0	0	0	0	0	0	10	0	0	0	0	0	0	1	0	0	0	0	0	0	0	0	0	5	0	0
S_113	113	87.87	Green	Normal	0	0	13	0	0	1	0	0	0	0	0	0	0	0	0	0	0	0	3	0	3	0	0	0	0	3	3	0	0	0	0	0	0	0	6	0	0	3	0	0	0	0	2	0	0
S_114	114	78.57	Green	Normal	0	0	6	0	0	0	0	0	0	0	0	0	0	0	0	0	0	0	3	0	0	0	0	0	0	12	0	0	0	0	0	0	2	0	3	0	0	0	0	0	0	0	5	0	0
S_115	115	100.42	Green	Normal	0	0	15	0	0	1	0	0	0	0	0	0	0	0	0	0	0	0	5	0	0	0	0	0	0	2	0	0	0	0	0	0	0	0	3	0	0	0	0	0	0	0	0	0	0
S_116	116	61.72	Green	Normal	0	0	13	0	0	0	0	0	0	0	0	0	0	0	0	0	0	0	4	0	0	0	1	0	0	9	0	0	1	0	0	0	1	0	2	0	0	0	0	0	0	0	6	0	0
S_117	117	96.17	Green	Normal	0	0	5	0	0	0	0	0	0	3	0	0	0	0	0	0	0	0	3	0	0	0	0	0	0	13	4	0	0	0	0	0	1	0	0	0	0	0	0	0	0	0	7	0	0
S_118	118	78.16	Green	Normal	0	0	6	0	0	0	0	0	0	0	0	0	0	0	0	0	0	0	0	0	0	0	0	0	0	6	0	0	0	0	0	0	0	0	3	0	0	0	0	0	0	0	4	0	0
S_119	119	83.14	Green	Normal	0	0	8	0	0	0	0	0	0	0	0	0	0	0	0	0	0	0	2	0	0	0	0	0	0	8	0	0	0	0	0	0	1	0	0	0	0	0	0	0	0	0	9	0	0
S_120	120	42.14	Green	Normal	0	0	32	0	0	0	0	0	0	0	0	0	0	0	0	0	0	0	0	0	0	0	0	0	0	7	0	0	0	0	0	0	2	2	22	0	0	0	0	0	0	0	3	0	0
S_121	121	127.67	Green	Normal	0	0	20	0	0	0	0	0	0	4	0	0	0	0	0	0	0	0	0	0	0	0	0	0	0	5	0	0	0	0	0	0	0	0	3	0	0	0	0	0	0	0	8	0	0
S_122	122	62.6	Green	Normal	0	0	5	0	0	3	0	0	0	0	0	0	0	0	0	0	0	0	0	0	0	0	0	0	0	5	0	0	0	0	0	0	0	0	1	0	0	0	0	0	0	0	2	0	0
S_123	123	87.91	Green	Normal	0	0	17	0	0	0	0	0	0	0	0	0	0	0	0	0	0	0	4	0	0	0	5	0	0	14	0	0	0	0	0	0	13	3	1	0	0	0	0	0	0	0	0	0	0
S_124	124	91.67	Green	Normal	0	0	4	0	0	1	0	0	0	0	0	0	0	0	0	0	0	0	4	0	0	0	9	0	0	4	1	0	0	0	0	0	3	1	0	0	0	0	0	0	0	0	9	0	0
S_125	125	201.23	Green	Normal	0	0	17	0	0	0	0	0	0	0	0	0	0	0	0	0	0	0	4	0	0	0	0	0	0	4	0	4	0	0	0	0	1	1	0	0	0	0	0	0	0	0	2	0	0
S_126	126	115.81	Green	Normal	0	0	29	0	0	0	0	0	0	0	0	0	0	0	0	0	0	0	2	0	0	0	2	0	0	3	4	0	0	2	0	0	1	0	5	0	0	0	0	0	0	0	4	0	0
S_127	127	127.29	Green	Normal	0	0	10	0	0	0	0	0	0	0	0	0	0	0	0	0	0	0	2	0	0	0	0	0	0	10	0	0	0	0	0	0	0	0	0	0	0	0	0	0	0	0	0	0	0
S_128	128	59.57	Green	Normal	0	0	42	0	0	0	0	0	0	1	0	0	0	0	0	0	0	0	2	0	0	5	2	0	0	9	0	0	0	0	0	3	0	0	11	0	0	0	2	0	0	0	8	0	0
S_129	129	75.02	Green	Normal	0	0	2	0	0	0	0	0	2	0	0	0	0	0	0	0	0	0	3	0	0	0	0	0	0	5	0	0	0	0	0	1	1	0	7	0	0	0	0	0	0	0	5	0	0
S_130	130	65.71	Green	Normal	0	0	53	0	0	2	0	0	0	0	0	0	0	0	0	0	0	0	1	0	0	0	1	0	0	21	0	0	0	0	0	0	2	0	1	0	0	0	0	0	0	0	8	0	0
S_131	131	111.25	Green	Normal	0	0	22	0	0	0	0	0	0	0	0	0	0	0	0	0	0	0	4	0	0	0	0	0	0	15	0	0	0	0	0	2	5	3	0	0	0	0	0	0	0	0	9	0	0
[truncated: 724 more columns]
