# Supplementary material for: Consortia of anti-nematode fungi and bacteria in the rhizosphere of soybean plants attacked by root-knot nematodes
Source: R Soc Open Sci. 2019 Mar 27;6(3):181693. doi: 10.1098/rsos.181693 (PMC6458363; doi:10.1098/rsos.181693)
Supplement: Suppl.Data4_ITS.Root_1.txt [file rsos181693supp26.txt]

sample.filt	No.	Dry.Mass	State.3cls	State.2cls	X1102.5168.11846__R_038	X1101.11673.24346__R_096	X2103.12845.25390__S_026	X1101.15881.25590__S_016	X1102.14665.11229__R_048	X1101.22333.5499__R_070	X2102.18215.5835__R_085	X1101.17093.3473__R_001	X2103.8734.21114__R_087	X1101.21983.22746__S_016	X1101.18860.27753__S_108	X1101.10809.23089__R_111	X1101.13556.10723__R_056	X1102.8830.8032__S_077	X1103.22648.17563__R_131	X1101.18270.16699__R_100	X1102.21519.22665__R_115	X1101.14823.18068__S_110	X1101.21446.10110__R_071	X1102.15071.28194__S_026	X1102.16050.3219__S_126	X1102.10246.4570__S_088	X1102.24485.19217__R_087	X1102.4188.8864__R_115	X1101.25031.20557__R_005	X1101.10179.9745__R_042	X1101.10432.23124__S_088	X1101.10693.14609__R_091	X1101.13448.9599__S_077	X1101.16300.8178__S_079	X1101.21109.22337__R_038	X1101.23148.4062__R_034	X1103.17054.25271__R_075	X1103.26476.7130__R_130	X1104.7818.19263__R_085	X2102.7762.17169__R_112	X2103.26671.6638__R_067	X2104.15991.17207__R_052	X1101.11990.14127__S_094	X1101.17781.20917__R_037	X1101.13948.8820__S_128	X2103.20921.11618__S_049	X1101.16021.6561__R_097	X1102.19162.17310__S_047	X1101.17811.27358__R_072
R_001	1	46.66	Yellow	Abnormal	0	0	46	0	0	0	0	84	0	0	0	0	0	0	37	0	0	0	0	0	0	0	0	0	0	0	0	0	0	6	0	0	0	0	0	7	0	0	0	0	0	0	0	0	0
R_002	2	30.4	Green	Normal	0	0	0	0	0	0	0	0	0	0	0	0	0	0	142	0	0	0	0	0	0	0	0	0	0	0	0	0	0	0	0	0	0	0	0	0	0	0	0	0	0	2	0	0	0
R_003	3	123.06	Green	Normal	0	0	0	0	0	0	0	0	0	0	0	0	0	0	72	0	0	0	0	0	0	0	0	0	0	0	0	0	0	0	0	0	0	0	0	0	0	0	0	0	0	0	0	0	0
R_004	4	118.78	Green	Normal	0	0	10	0	0	0	0	0	0	0	0	0	0	0	136	0	0	0	0	2	0	0	0	0	0	4	0	0	0	0	0	0	0	0	0	1	0	0	0	0	0	0	0	2	0
R_005	5	48.66	Green	Normal	0	2	24	0	0	0	0	0	0	0	0	0	0	0	92	0	0	0	0	0	0	0	0	0	11	0	1	0	1	1	0	0	0	0	0	0	0	0	0	0	0	4	0	0	0
R_006	6	37.78	Green	Normal	0	0	62	0	0	0	0	0	0	0	0	0	0	0	9	0	0	0	0	0	0	0	0	0	0	0	0	0	0	2	0	0	0	0	0	2	0	0	0	0	0	0	0	0	0
R_007	7	89.33	Green	Normal	0	1	33	0	0	0	0	0	0	0	0	0	0	0	93	0	0	0	0	5	0	0	0	0	0	7	0	0	0	5	0	0	0	0	0	16	0	0	0	0	0	0	7	0	0
R_008	8	114.73	Green	Normal	0	0	40	0	0	0	0	0	0	0	0	0	0	0	3	0	0	0	0	0	0	0	0	0	0	0	0	0	0	0	0	0	0	0	2	0	0	0	0	0	0	0	0	0	0
R_010	10	36.38	NoLeaf	Abnormal	0	0	5	0	0	0	0	0	0	0	0	0	0	0	20	0	0	0	0	0	0	0	0	0	0	0	0	0	0	0	3	0	0	0	0	0	0	0	0	0	0	0	0	0	0
R_011	11	83.78	Yellow	Abnormal	0	0	19	0	0	0	0	0	0	0	0	0	0	0	6	0	0	0	0	0	0	0	0	0	0	0	0	0	0	0	0	0	0	0	0	0	0	0	0	0	0	0	0	0	0
R_012	12	40.21	NoLeaf	Abnormal	0	0	0	0	0	0	0	0	0	0	0	0	0	0	9	0	0	0	0	0	0	0	0	0	0	0	0	0	0	0	0	0	0	0	0	0	0	0	0	0	0	0	0	0	0
R_013	13	87.2	Green	Normal	0	0	0	0	0	0	0	0	0	0	0	0	0	0	31	0	0	0	0	2	0	0	0	0	0	0	0	0	0	0	0	0	0	0	0	0	0	0	0	0	0	0	0	0	0
R_014	14	60.59	NoLeaf	Abnormal	0	0	3	0	0	0	0	0	0	0	0	0	0	0	14	0	0	0	0	0	0	0	0	0	0	0	0	0	0	0	0	0	0	0	0	0	0	0	0	0	0	0	0	0	0
R_015	15	36.89	NoLeaf	Abnormal	0	0	11	0	0	0	0	7	0	0	0	0	0	0	109	0	0	0	0	0	0	0	0	0	0	1	7	0	0	0	0	0	0	0	0	0	0	0	0	0	0	0	0	0	0
R_016	16	69.28	NoLeaf	Abnormal	0	0	4	0	0	0	0	0	0	0	0	0	0	0	25	0	0	0	0	0	0	0	0	0	0	0	0	0	0	0	0	0	0	0	0	0	0	0	0	0	0	1	0	0	0
R_017	17	17.04	NoLeaf	Abnormal	0	83	25	0	0	0	0	0	0	0	0	0	0	0	136	0	0	0	0	0	0	0	0	0	0	180	0	0	0	0	0	0	0	0	0	0	0	0	0	0	0	0	0	0	0
R_018	18	115.33	Yellow	Abnormal	0	11	5	0	0	0	0	0	0	0	0	0	0	0	147	0	0	0	0	0	0	0	0	0	0	0	0	0	0	0	0	0	0	0	0	0	0	0	0	0	0	0	0	0	0
R_019	19	62.61	Yellow	Abnormal	0	0	0	0	0	0	0	81	0	0	0	0	0	0	75	0	0	0	0	0	0	0	0	0	0	0	0	0	0	0	0	0	0	0	0	21	0	0	0	0	0	0	0	0	0
R_021	21	51.02	Yellow	Abnormal	0	0	4	0	0	0	0	0	0	0	0	0	0	0	62	0	4	0	0	5	0	0	0	22	0	0	0	0	0	3	9	0	0	0	0	0	0	0	0	0	0	0	0	0	0
R_022	22	104.26	Yellow	Abnormal	0	7	12	0	0	0	0	0	0	0	0	0	0	0	33	0	0	0	0	0	0	0	0	0	0	0	0	0	0	0	0	0	0	0	0	0	0	0	0	0	6	0	0	0	0
R_023	23	106.03	Yellow	Abnormal	0	0	14	0	0	0	0	0	0	0	0	0	0	0	0	0	0	0	5	0	0	0	0	0	0	0	0	0	0	0	0	0	0	0	0	0	0	0	0	6	0	0	0	0	0
R_024	24	65.24	Yellow	Abnormal	0	0	0	0	0	0	0	0	0	0	0	0	0	0	0	0	0	0	0	0	0	0	0	0	0	0	0	0	0	0	0	0	0	0	0	0	0	0	0	0	0	0	0	0	0
R_025	25	13.21	NoLeaf	Abnormal	0	0	0	0	0	0	0	0	0	0	0	0	0	0	0	0	0	0	0	0	0	0	0	0	0	40	0	0	0	0	0	0	0	0	0	0	0	0	0	0	0	0	0	2	0
R_026	26	12.7	NoLeaf	Abnormal	0	0	3	0	0	0	0	0	0	0	0	0	0	0	6	0	0	0	0	0	0	0	0	0	0	0	0	0	0	0	0	0	0	0	0	0	0	0	0	0	0	0	0	0	0
R_027	27	55.56	Green	Normal	0	2	27	0	0	0	0	0	0	0	0	0	0	0	19	0	0	0	0	12	0	0	0	0	0	7	0	0	0	36	0	0	0	0	0	0	0	0	0	0	0	2	0	0	0
R_028	28	126.57	Green	Normal	0	0	0	0	0	0	0	0	0	0	0	0	0	0	0	0	0	0	0	0	0	0	0	0	0	0	0	0	0	0	0	0	0	0	0	0	0	0	0	0	0	0	0	0	0
R_029	29	110.19	Green	Normal	0	0	0	0	0	0	0	0	0	0	0	0	0	0	16	0	0	0	0	0	0	0	0	0	0	0	0	0	0	0	0	0	0	0	0	0	0	0	0	2	0	7	0	0	0
R_030	30	125.82	Green	Normal	0	0	5	0	0	0	0	0	0	0	0	0	0	0	15	0	0	0	0	0	0	0	0	0	0	0	0	0	0	0	0	0	0	0	0	0	0	0	0	0	0	0	0	0	0
R_031	31	103.33	Green	Normal	0	0	0	0	0	0	0	0	0	0	0	0	0	0	0	0	0	0	0	0	0	0	0	0	0	0	0	0	0	0	0	0	0	0	0	0	0	0	0	0	0	0	0	0	0
R_032	32	107.46	Green	Normal	0	0	0	0	0	0	0	0	0	0	0	0	0	0	46	0	0	0	0	0	0	0	0	0	0	0	0	0	0	0	0	0	0	0	0	0	0	0	0	0	0	0	0	0	0
R_033	33	45.29	Yellow	Abnormal	0	0	0	0	0	0	0	0	0	0	0	0	0	0	78	0	0	0	18	0	0	0	0	0	0	0	0	0	0	0	0	0	0	0	0	11	0	0	0	0	0	0	0	0	0
R_034	34	80.54	Green	Normal	0	0	0	0	0	0	0	0	0	0	0	0	0	0	22	0	0	0	0	0	0	0	0	0	0	0	0	0	0	0	0	14	0	0	0	3	0	0	0	0	0	0	0	0	0
R_036	36	120.25	Green	Normal	0	0	1	0	0	0	0	0	0	0	0	0	0	0	112	0	0	0	0	3	0	0	0	0	0	0	0	0	0	0	0	0	0	0	0	0	0	0	0	11	0	0	0	0	0
R_037	37	140.25	Green	Normal	0	0	13	0	0	0	0	0	0	0	0	0	0	0	16	0	0	0	0	0	0	0	0	0	0	0	0	0	0	0	0	0	0	0	0	0	0	0	0	36	0	0	8	0	0
R_038	38	108.56	Green	Normal	12	0	66	0	0	0	0	0	0	0	0	0	0	0	0	0	0	0	0	0	0	0	0	0	0	0	0	0	0	0	21	0	0	0	0	0	0	0	0	0	0	0	0	0	0
R_039	39	129.79	Green	Normal	0	0	0	0	0	0	0	0	0	0	0	0	0	0	178	0	0	0	0	0	0	0	0	0	0	0	0	0	0	0	0	0	0	0	0	0	0	0	0	0	0	0	0	0	0
R_040	40	89.18	Green	Normal	0	0	9	0	0	0	0	0	0	0	0	0	0	0	58	0	0	0	0	0	0	0	0	0	0	0	0	0	11	0	0	0	0	0	0	0	0	0	0	0	0	0	0	0	0
R_041	41	108.63	Green	Normal	0	0	16	0	0	0	0	6	0	0	0	0	0	0	38	0	0	0	0	0	0	0	0	0	0	0	0	0	0	2	0	0	0	0	0	0	0	0	0	0	0	0	0	0	0
R_042	42	84.37	Green	Normal	0	0	0	0	0	0	0	0	0	0	0	0	0	0	44	0	0	0	0	11	0	2	0	0	0	101	0	0	0	0	0	0	0	0	0	13	0	0	0	0	0	0	0	0	0
R_043	43	130.44	Green	Normal	0	0	0	0	0	0	0	0	0	0	0	0	0	0	231	0	0	0	0	0	0	0	0	0	0	0	0	0	0	0	0	0	0	0	0	0	0	0	0	0	0	0	0	0	0
R_044	44	81.51	Green	Normal	0	13	0	0	0	0	0	19	0	0	0	0	0	0	0	0	0	0	0	0	0	0	0	0	0	0	0	0	0	0	0	0	0	0	0	0	0	0	0	0	0	0	0	0	0
R_045	45	125.96	Green	Normal	0	0	0	0	0	0	0	0	0	0	0	0	0	0	35	0	0	0	0	0	0	0	0	0	0	0	0	0	0	0	0	0	0	0	0	0	0	0	0	0	0	0	0	0	0
R_046	46	115.32	Green	Normal	0	7	2	0	0	0	0	0	0	0	0	0	0	0	38	0	0	0	0	0	0	0	0	0	0	0	0	0	0	0	0	0	0	0	0	0	0	0	0	0	0	7	0	0	0
R_047	47	98.07	Green	Normal	0	0	2	0	0	0	0	0	0	0	0	0	0	0	120	0	0	0	0	6	0	0	0	0	0	0	0	0	0	0	0	0	0	0	0	0	0	0	0	0	0	3	0	0	0
R_048	48	49.48	Green	Normal	0	0	0	0	3	0	0	0	0	0	0	0	0	0	87	0	0	0	0	0	0	0	0	0	0	0	0	0	0	0	0	0	0	0	0	0	0	0	0	0	0	0	0	0	0
R_049	49	64.79	Yellow	Abnormal	0	0	0	0	0	0	0	0	0	0	0	0	0	0	95	0	0	0	0	0	0	0	0	0	0	0	0	0	0	0	0	0	0	0	0	0	0	0	0	0	0	0	0	0	0
R_050	50	25.23	Yellow	Abnormal	0	0	3	0	0	0	0	0	0	0	0	0	0	0	232	0	0	0	0	0	0	0	0	0	0	66	0	0	0	0	0	0	0	0	0	0	0	0	0	0	0	0	14	0	0
R_051	51	78.94	Green	Normal	0	2	0	0	0	0	0	0	0	0	0	0	0	0	27	0	0	0	0	0	0	0	0	0	0	0	0	0	0	0	0	0	0	0	0	0	0	0	0	0	0	0	0	0	0
R_052	52	142.56	Green	Normal	0	0	4	0	0	0	0	0	0	0	0	0	0	0	41	0	0	0	0	0	0	0	0	0	0	0	0	0	0	0	1	0	0	0	0	0	0	2	0	0	0	0	0	0	0
R_053	53	139.59	Green	Normal	0	0	19	0	0	0	0	0	0	0	0	0	0	0	9	0	0	0	0	0	0	0	0	0	0	0	0	0	0	0	0	0	0	0	0	0	0	0	0	0	0	0	0	0	0
R_054	54	81.77	Green	Normal	0	0	2	0	0	0	0	0	0	0	0	0	0	0	40	0	0	0	0	0	0	0	0	0	0	0	0	0	0	0	0	0	0	0	0	0	0	0	0	0	0	0	2	0	0
R_055	55	44.84	Green	Normal	0	0	0	0	0	0	0	0	0	0	0	0	0	0	0	0	0	0	0	0	0	0	0	0	0	0	0	0	0	0	0	0	0	0	0	0	0	0	0	0	0	0	0	0	0
R_056	56	58.83	Green	Normal	0	0	0	0	0	0	0	0	0	0	0	0	2	3	118	0	0	0	0	0	0	0	0	0	0	20	4	0	0	0	0	0	0	0	2	0	0	0	0	0	0	0	0	0	0
R_057	57	129.27	Green	Normal	0	0	8	0	0	0	0	0	0	0	0	0	0	0	2	0	0	0	0	0	0	0	0	0	0	0	0	0	0	0	0	0	0	0	0	0	0	0	0	0	0	0	0	0	0
R_058	58	112.76	Green	Normal	0	0	0	0	0	0	0	0	0	0	0	0	0	0	113	0	0	0	0	16	0	0	0	0	0	0	6	0	1	0	0	0	0	0	0	1	0	0	0	46	0	54	0	0	0
R_060	60	112.1	Green	Normal	0	0	0	0	0	0	0	0	0	0	0	0	0	0	95	0	0	0	0	0	0	0	0	0	0	0	0	0	0	0	3	0	0	0	0	0	0	0	0	0	0	1	0	0	0
R_063	63	91.18	Green	Normal	0	1	0	0	0	0	0	0	0	0	0	0	0	0	52	0	0	0	0	0	0	0	0	0	0	0	0	0	0	0	0	0	0	0	0	0	0	0	0	0	0	0	0	0	0
R_064	64	89.72	Green	Normal	0	0	0	0	0	0	0	0	0	0	0	0	0	0	19	0	0	0	0	0	0	0	0	0	0	0	0	0	0	2	0	0	0	0	0	0	0	0	0	0	0	0	0	0	0
R_065	65	111.68	Green	Normal	0	0	0	0	0	0	0	0	0	0	0	0	0	0	31	0	0	0	0	0	0	0	0	0	0	0	0	0	0	0	0	0	0	0	0	0	0	0	0	0	0	0	0	0	0
R_066	66	124.85	Green	Normal	0	0	2	0	0	0	0	0	0	0	0	0	0	0	123	0	0	0	0	1	0	0	0	0	0	30	0	0	0	0	0	0	0	0	0	0	0	0	0	0	0	0	0	0	0
R_067	67	21.36	Green	Normal	0	0	73	0	0	0	0	0	0	0	0	0	0	0	47	0	0	0	0	48	0	0	0	0	0	0	0	0	24	0	0	0	0	0	0	0	20	0	0	0	0	0	0	0	0
R_068	68	138.97	Green	Normal	0	2	27	0	0	0	0	0	0	0	0	0	0	0	2	0	0	0	0	0	0	0	0	0	0	0	0	0	0	0	0	0	0	0	0	0	0	0	0	0	0	0	0	0	0
R_070	70	89.72	Yellow	Abnormal	0	0	26	0	0	6	0	0	0	0	0	0	0	0	2	0	0	0	0	0	0	0	0	0	0	0	0	0	0	0	4	0	0	0	2	0	0	0	0	0	0	0	0	0	0
R_071	71	47.84	Yellow	Abnormal	0	3	3	0	0	0	0	0	0	0	0	0	0	0	9	0	0	0	26	5	0	0	0	0	0	0	14	0	0	0	0	0	0	0	2	0	0	0	0	0	0	0	0	0	0
R_072	72	77.89	Yellow	Abnormal	0	0	9	0	0	0	0	0	0	0	0	0	0	0	49	0	0	0	5	0	0	0	0	0	0	0	0	0	0	0	0	0	0	0	0	0	0	0	0	6	0	0	0	0	2
R_073	73	64.91	Yellow	Abnormal	0	0	0	0	0	0	0	0	0	0	0	0	0	0	1	0	0	0	0	0	0	0	0	0	0	0	0	0	0	0	0	0	0	0	0	0	0	0	0	0	0	0	0	0	0
R_074	74	54.66	NoLeaf	Abnormal	0	41	9	2	0	0	0	0	0	0	0	0	0	0	125	0	0	0	0	0	0	0	0	0	0	0	1	0	0	5	2	0	0	0	0	0	0	0	0	0	0	0	0	0	0
R_075	75	109.83	NoLeaf	Abnormal	0	0	28	0	0	0	0	0	0	3	0	0	2	0	115	0	2	0	0	0	0	0	0	3	0	0	0	0	0	14	0	0	8	0	0	0	0	0	0	0	0	0	0	0	0
R_077	77	24.71	NoLeaf	Abnormal	0	0	1	0	0	0	0	0	0	0	0	0	0	0	92	0	0	0	0	0	0	0	0	0	0	0	0	0	0	0	0	0	0	0	0	0	0	0	0	0	0	0	0	0	0
R_078	78	94.6	Yellow	Abnormal	0	0	0	0	0	0	0	0	0	0	0	0	0	0	0	0	0	0	0	0	0	0	0	0	0	0	0	0	0	0	0	0	0	0	1	0	0	0	0	0	0	0	0	0	0
R_079	79	75.19	Green	Normal	0	0	25	0	0	0	0	0	0	0	0	0	0	0	142	0	0	0	0	0	0	0	0	0	0	0	1	0	0	0	0	0	0	0	1	0	0	0	0	0	0	0	0	0	0
R_080	80	19.38	NoLeaf	Abnormal	0	0	0	0	0	0	0	0	0	0	0	0	0	0	1	0	0	0	0	0	0	0	0	0	0	0	0	0	0	0	0	0	0	0	0	0	0	0	0	0	0	0	0	0	0
R_081	81	45.76	NoLeaf	Abnormal	0	2	13	0	0	0	0	0	0	0	0	0	0	0	153	0	0	5	4	1	0	0	0	0	0	0	0	0	0	6	0	0	0	0	0	0	0	0	0	0	0	0	0	0	0
R_082	82	71.97	Yellow	Abnormal	0	0	0	0	0	0	0	0	0	0	0	0	0	0	10	0	0	0	0	0	0	0	0	0	0	0	0	0	0	12	0	0	0	0	0	0	0	0	0	0	0	0	0	0	0
R_083	83	72.02	Green	Normal	0	0	1	0	0	0	0	0	0	0	0	0	0	0	72	0	0	0	0	7	0	0	0	0	0	0	0	0	0	0	0	0	0	0	0	0	0	0	0	0	0	1	0	0	0
R_084	84	60.54	Green	Normal	0	4	0	0	0	0	0	0	0	0	0	0	0	0	4	0	0	0	0	0	0	0	0	0	0	0	0	0	0	0	0	0	0	0	0	0	0	0	0	0	0	0	0	0	0
R_085	85	94.13	Green	Normal	0	0	0	0	0	0	14	0	0	0	0	0	0	0	21	0	0	0	0	20	2	0	0	0	0	0	0	0	0	0	0	0	0	0	7	0	0	0	0	0	0	0	0	0	0
R_086	86	86.09	Green	Normal	0	0	4	0	0	0	0	0	0	0	0	0	0	0	7	0	0	0	2	2	0	0	0	0	0	0	0	0	0	1	0	0	0	0	1	0	0	0	0	0	0	0	0	0	0
R_087	87	77.7	Green	Normal	0	0	14	0	0	0	0	0	21	0	0	0	0	0	104	0	0	11	0	32	0	0	5	0	0	7	0	0	0	25	8	0	0	0	0	0	0	0	0	0	0	0	0	0	0
R_088	88	74.72	Green	Normal	0	0	13	0	0	0	0	0	0	0	0	0	0	0	48	0	0	0	0	0	0	0	0	0	0	0	0	0	0	27	0	0	0	0	5	0	0	0	0	0	0	0	0	0	0
R_089	89	134.07	Green	Normal	0	9	19	0	0	0	0	0	0	0	0	0	0	0	167	0	0	0	20	8	0	0	0	0	0	0	0	0	0	60	0	0	0	0	0	0	0	0	0	0	0	0	0	0	0
R_090	90	66.46	Green	Normal	0	0	10	0	0	0	0	0	0	0	0	0	0	0	60	0	5	0	6	0	0	0	0	0	0	0	0	0	0	0	0	0	0	0	3	0	0	0	0	0	7	0	0	0	0
R_091	91	108.58	Green	Normal	0	0	20	0	0	0	0	0	0	0	0	0	0	0	126	1	0	0	0	0	0	0	0	0	0	0	0	2	0	0	2	0	0	0	2	0	0	0	0	0	0	0	0	3	0
R_092	92	101.84	Green	Normal	0	0	0	0	0	0	0	0	0	0	0	0	0	0	3	0	0	0	0	0	0	0	0	0	0	0	0	0	0	0	0	0	0	0	0	0	0	0	0	0	0	0	0	0	0
R_093	93	108.61	Green	Normal	0	0	8	0	0	0	0	0	0	0	0	0	0	0	6	0	0	0	1	0	2	0	0	0	0	0	0	0	0	0	0	0	0	0	0	0	0	0	0	0	0	0	0	0	0
R_095	95	163.88	Green	Normal	0	0	11	0	0	0	0	0	0	0	0	0	0	0	9	0	0	0	0	0	0	0	0	0	0	0	0	0	0	0	0	0	0	0	0	0	0	0	0	0	0	18	20	0	0
R_096	96	81.63	Green	Normal	0	284	0	0	0	0	0	0	0	0	0	0	0	0	82	0	0	0	0	0	0	0	0	0	0	0	0	0	0	0	0	0	0	0	0	0	0	0	0	0	0	0	0	0	0
R_097	97	99.77	Green	Normal	0	0	0	0	0	0	0	0	0	0	0	0	0	0	0	0	0	0	0	0	0	0	0	0	0	0	0	0	0	0	0	0	0	0	0	0	0	0	0	0	0	0	22	0	0
R_098	98	122.3	NoLeaf	Abnormal	0	0	0	0	0	0	0	0	0	0	0	0	0	0	0	0	0	0	0	0	0	0	0	0	0	0	0	0	0	0	0	0	0	0	0	0	0	0	0	0	0	0	0	0	0
R_099	99	98.64	Green	Normal	0	0	17	0	0	0	0	0	0	0	0	0	0	0	117	0	0	0	0	0	2	0	0	0	0	0	0	0	0	4	0	0	0	0	0	0	0	0	0	0	0	0	0	0	0
R_100	100	103.65	Green	Normal	0	0	0	0	0	0	0	0	0	0	0	0	0	0	23	1	0	0	0	0	0	0	0	0	0	0	0	0	0	0	0	0	0	0	0	0	0	0	0	0	0	0	0	0	0
R_102	102	78.36	Green	Normal	0	0	23	0	0	0	0	0	0	0	0	0	0	0	0	0	0	0	0	0	0	0	0	0	0	0	0	0	0	23	0	0	0	0	0	0	0	0	0	0	0	0	0	0	0
R_103	103	63.38	Green	Normal	0	0	150	0	0	0	0	0	0	0	3	0	0	0	81	0	0	0	0	0	0	0	0	0	0	0	0	0	0	2	0	0	0	0	0	0	0	0	0	0	0	0	0	0	0
R_104	104	57.61	Green	Normal	0	0	0	0	0	0	0	0	0	0	0	0	0	0	36	0	0	0	0	0	0	0	0	0	0	0	0	0	0	0	0	0	0	0	4	0	0	0	10	0	0	0	0	0	0
R_106	106	125.98	Green	Normal	0	0	0	0	0	0	0	0	0	0	0	0	0	0	17	0	0	0	0	6	0	0	0	2	0	0	0	0	0	0	0	0	0	0	0	0	0	0	0	6	0	0	0	0	0
R_108	108	61.36	Green	Normal	0	4	0	0	0	0	0	0	0	0	0	0	0	0	91	0	0	0	4	34	0	0	0	0	0	1	0	0	0	0	8	0	0	0	2	0	0	0	0	0	0	1	0	0	0
R_109	109	91.08	Green	Normal	0	4	4	0	0	0	0	0	0	0	0	0	0	0	59	0	0	9	0	18	0	0	0	0	0	0	0	0	0	10	0	0	0	0	0	0	0	0	0	0	0	0	0	0	0
R_110	110	47.54	Green	Normal	0	0	0	0	0	0	0	0	0	0	0	0	0	0	235	0	0	0	0	0	0	0	0	0	0	0	0	0	0	0	0	0	0	0	2	0	0	0	0	0	0	0	0	0	0
R_111	111	87.09	Green	Normal	0	0	0	0	0	0	0	0	0	0	0	4	0	0	88	0	0	6	0	6	0	0	0	0	0	0	0	0	0	0	0	0	0	0	0	0	0	0	0	0	0	0	0	0	0
R_112	112	73.82	Green	Normal	0	0	7	0	0	0	0	0	0	0	0	0	0	0	47	0	0	0	0	14	0	0	0	0	0	0	3	0	0	0	0	0	0	0	0	71	0	0	0	0	0	0	0	0	0
R_113	113	87.87	Green	Normal	0	0	0	0	0	0	0	0	0	0	0	0	0	0	51	0	0	2	0	2	0	0	0	0	0	0	0	0	0	0	0	0	0	0	1	0	0	0	0	0	0	0	0	0	0
R_114	114	78.57	Green	Normal	0	196	0	0	0	0	0	0	0	0	0	0	0	0	19	0	0	0	0	0	0	0	0	0	0	0	0	0	0	0	0	0	0	0	0	0	0	0	0	0	0	0	0	0	0
R_115	115	100.42	Green	Normal	0	0	97	0	0	0	0	0	0	0	0	0	0	0	39	0	39	0	0	0	0	0	0	38	0	0	0	0	0	92	0	0	0	0	0	0	0	0	0	0	0	0	0	0	0
R_116	116	61.72	Green	Normal	0	0	15	0	0	0	0	0	0	0	0	0	0	0	102	0	0	0	0	7	0	0	0	0	0	0	0	0	0	0	0	0	0	2	1	0	0	0	0	0	0	0	0	0	0
R_117	117	96.17	Green	Normal	0	0	14	0	0	0	0	0	0	0	0	0	0	0	69	0	0	0	0	0	0	0	0	0	0	0	0	0	0	0	0	0	0	0	0	0	0	0	0	0	0	18	2	0	0
R_118	118	78.16	Green	Normal	0	0	6	0	0	0	0	0	0	0	0	0	0	0	119	0	4	0	0	0	0	0	0	9	0	0	0	0	0	0	2	0	0	0	6	0	0	0	0	0	0	0	0	7	0
R_119	119	83.14	Green	Normal	0	0	0	0	0	0	0	0	0	0	0	0	0	0	79	0	0	0	0	70	0	0	0	0	0	0	0	0	0	0	20	0	0	0	0	0	0	0	0	0	0	0	0	0	0
R_120	120	42.14	Green	Normal	0	0	0	0	0	0	0	0	0	0	0	0	0	0	227	0	0	0	0	0	0	0	0	0	0	0	0	0	0	0	0	0	0	0	0	0	0	0	0	0	0	4	0	0	0
R_121	121	127.67	Green	Normal	0	17	9	0	0	0	0	0	0	0	0	0	0	0	17	0	0	0	0	0	0	0	0	0	0	0	19	0	0	0	0	0	0	0	6	0	0	0	0	0	0	6	0	0	0
R_122	122	62.6	Green	Normal	0	0	0	0	0	0	0	0	0	0	0	0	0	0	26	0	0	0	0	0	0	0	0	0	0	0	0	0	0	0	0	0	0	0	0	0	0	0	0	0	0	0	0	0	0
R_123	123	87.91	Green	Normal	0	2	0	0	0	0	0	0	0	0	0	0	0	0	150	0	0	0	0	0	0	0	0	0	0	0	0	0	0	0	0	0	0	0	1	0	0	0	0	0	0	0	0	0	0
R_124	124	91.67	Green	Normal	0	0	9	0	2	0	0	0	0	0	0	0	0	0	415	0	0	0	0	0	0	0	0	0	0	0	0	0	0	0	2	0	0	0	4	0	0	0	0	0	18	0	0	45	0
R_125	125	201.23	Green	Normal	0	4	0	0	0	0	0	0	0	0	0	0	0	0	169	0	0	0	0	2	0	0	0	0	0	0	0	0	0	0	0	0	0	0	0	0	0	0	0	0	0	2	0	0	0
R_127	127	127.29	Green	Normal	0	0	0	0	0	0	0	0	0	0	0	0	0	0	145	0	0	0	0	0	0	0	0	0	0	0	0	0	0	0	0	0	0	0	0	0	0	0	0	0	0	0	0	0	0
R_128	128	59.57	Green	Normal	0	0	0	0	0	0	0	0	0	0	0	0	0	0	0	0	0	0	0	0	0	0	0	0	0	0	0	0	0	53	0	0	0	0	0	0	0	0	0	0	0	0	0	0	0
R_130	130	65.71	Green	Normal	0	0	0	0	0	0	0	0	0	0	0	0	0	0	53	0	0	0	0	0	0	0	0	0	0	0	0	0	0	0	0	0	0	8	3	0	0	0	0	0	0	0	0	0	0
R_131	131	111.25	Green	Normal	0	0	2	0	0	0	0	0	0	0	0	0	0	0	441	0	0	0	0	2	0	0	0	0	0	0	0	0	0	0	0	0	0	0	0	0	0	0	0	0	3	0	0	0	0
[truncated: 301 more columns]
