# Supplementary material for: Consortia of anti-nematode fungi and bacteria in the rhizosphere of soybean plants attacked by root-knot nematodes
Source: R Soc Open Sci. 2019 Mar 27;6(3):181693. doi: 10.1098/rsos.181693 (PMC6458363; doi:10.1098/rsos.181693)
Supplement: Suppl.Data5_16S.Root.P.value.txt [file rsos181693supp27.txt]

plant.label	X1104.4924.18901__S_087	X1101.8946.5922__S_052	X2102.14840.15628__S_031	X1101.9485.12425__S_006	X2103.16582.20845__S_096	X1102.22118.13986__S_085	X1101.17520.21923__S_090	X1101.23492.21689__S_093	X1101.24221.18760__R_024	X1102.13944.24779__S_054	X1102.17748.27390__S_012	X1102.8636.9567__S_072	X1103.16551.9794__S_024	X1104.13327.21385__R_057	X1101.18557.19271__R_088	X1101.4519.15712__R_080	X1102.15683.20970__R_049	X1102.27314.21272__R_127	X1101.10988.25007__R_127	X1101.25616.17486__S_085	X1102.19961.25458__R_027	X2104.19212.21470__S_055	X1101.5957.11719__R_075	X1102.10959.22758__S_092	X1103.5853.14363__S_025	X2102.9556.22654__R_090	X1102.21314.4672__R_063	X1101.26583.10247__S_024	X1101.11873.17862__R_036	X1101.13570.28574__R_039	X1101.13793.11301__S_116	X1101.23826.6000__S_088	X1101.26283.11885__R_055	X1101.9650.22244__R_063	X1102.11089.21565__R_125	X1102.18115.19624__S_001	X1102.4245.18721__R_066	X1101.18130.11277__R_006	X1102.4354.12571__R_121	X1104.24810.9995__S_034	X1101.10202.7572__S_103	X1102.25099.13899__S_044	X1102.12632.24873__R_106	X1101.24529.16185__R_127	X1102.18053.5412__R_102	X1101.14369.1412__R_080	X2101.16083.6411__S_105	X1102.12002.10666__S_024	X1102.8333.12137__R_115
Yellow	0.36167	0.15197	0.15167	0.15369	0.38348	0.02159	0.26838	0	0.05953	0.43618	0.77172	0.16912	0.45273	0.27827	0.1702	0.78496	0.6961	0.40327	0.4875	0.28242	0	0.17334	0.43851	0.15166	0.15304	0.14919	0.48536	0.28155	0.37101	0.14993	0.43989	0.39034	0.15155	0.27939	0.0557	0.56612	0.1483	0.15042	0.48223	0.14964	0	0.15094	0.15298	0.14988	0.28091	0.12927	0	0.15329	0.48466
Green	0.35754	0.72232	0	0	0.51769	0.92575	0.51997	0.7226	0.5194	0.22545	0.15108	0.37248	0.11554	0	0.52076	0.13411	0.2146	0.52966	0	0.51795	0.72139	0.37657	0.6691	0	0	0	0	0	0.21514	0	0.36614	0.72201	0	0.5217	0.81185	0.4972	0	0	0	0	0.72464	0	0	0	0.51871	0.8739	0.72464	0	0.26749
NoLeaf	0.29623	0	0.12447	0.12545	0.37221	0.1245	0.36438	0.12634	0.33524	0.76013	0.4473	0.33551	0.7889	0.23661	0.33498	0.66666	0.47761	0.18252	0.42027	0.01496	0.1277	0.33286	0.23499	0.12501	0.12541	0.12573	0.42224	0.23919	0.7558	0.12665	0.35925	0.02764	0.12798	0.01534	0.65721	0.08831	0.1267	0.12687	0.42075	0.12708	0.12548	0.12564	0.12474	0.12547	0.1267	0.17673	0.12548	0.1267	0.25112
[truncated: 1,338 more columns]
