# Supplementary material for: Consortia of anti-nematode fungi and bacteria in the rhizosphere of soybean plants attacked by root-knot nematodes
Source: R Soc Open Sci. 2019 Mar 27;6(3):181693. doi: 10.1098/rsos.181693 (PMC6458363; doi:10.1098/rsos.181693)
Supplement: Suppl.Data5_ITS.Soil.P.value.txt [file rsos181693supp28.txt]

plant.label	X1102.5168.11846__R_038	X1101.11673.24346__R_096	X2103.12845.25390__S_026	X1101.15881.25590__S_016	X1102.14665.11229__R_048	X1101.22333.5499__R_070	X2102.18215.5835__R_085	X1101.17093.3473__R_001	X2103.8734.21114__R_087	X1101.21983.22746__S_016	X1101.18860.27753__S_108	X1101.10809.23089__R_111	X1101.13556.10723__R_056	X1102.8830.8032__S_077	X1103.22648.17563__R_131	X1101.18270.16699__R_100	X1102.21519.22665__R_115	X1101.14823.18068__S_110	X1101.21446.10110__R_071	X1102.15071.28194__S_026	X1102.16050.3219__S_126	X1102.10246.4570__S_088	X1102.24485.19217__R_087	X1102.4188.8864__R_115	X1101.25031.20557__R_005	X1101.10179.9745__R_042	X1101.10432.23124__S_088	X1101.10693.14609__R_091	X1101.13448.9599__S_077	X1101.16300.8178__S_079	X1101.21109.22337__R_038	X1101.23148.4062__R_034	X1103.17054.25271__R_075	X1103.26476.7130__R_130	X1104.7818.19263__R_085	X2102.7762.17169__R_112	X2103.26671.6638__R_067	X2104.15991.17207__R_052	X1101.11990.14127__S_094	X1101.17781.20917__R_037	X1101.13948.8820__S_128	X2103.20921.11618__S_049	X1101.16021.6561__R_097	X1102.19162.17310__S_047	X1101.17811.27358__R_072	X1103.15918.7039__R_040	X1102.19678.23674__R_107	X1101.9032.13457__R_088	X2104.20246.10595__R_042
Yellow	0.14539	0.59385	0.57729	0.14465	0.26985	0	0.14558	0.00748	0.14642	0.14568	0.14685	0.14614	0.27236	0.14648	0.84684	0.26866	0.31022	0.55063	0.00598	0.90569	0.37954	0.14626	0.14642	0.19168	0.14421	0.37186	0.23495	0.14401	0.47099	0.72137	0.34993	0.14461	0.14568	0.26866	0.68548	0.15992	0.14466	0.14479	0.14495	0.32789	0.28284	0.9328	0.335	0.54767	0	0.14634	0.83502	0.40838	0.72608
Green	0	0.51682	0.27673	0.73732	0	0.7353	0	0.96941	0	0.73525	0	0	0.53841	0	0.12034	0	0.52091	0.28709	0.96891	0.00414	0	0	0	0.64384	0	0.92287	0.7225	0	0	0.17707	0.42787	0	0.73525	0	0.02891	0.65539	0	0	0	0.3626	0.39561	0.00479	0.36304	0.20937	0.73558	0	0.28274	0.16904	0
NoLeaf	0.11862	0.23754	0.63754	0	0.22663	0.1199	0.1197	0.32886	0.12122	0	0.11918	0.11858	0.01377	0.11898	0.65408	0.22452	0.40506	0.33152	0.56972	0.97824	0.31947	0.1183	0.12122	0.33019	0.12012	0.03201	0.27604	0.11849	0.40533	0.59628	0.53304	0.12026	0	0.22616	0.94865	0.73605	0.11914	0.11788	0.12079	0.60049	0.40459	0.81927	0.59849	0.32905	0.11768	0.11888	0.10623	0.9588	0.65245
[truncated: 297 more columns]
